# Supplementary material for: Ammonia dimer: extremely fluxional but still hydrogen bonded
Source: Nat Commun. 2022 Mar 18;13:1470. doi: 10.1038/s41467-022-28862-z (PMC8933541; doi:10.1038/s41467-022-28862-z)
Supplement: Supplementary file 4 — Supplementary_Data_1.zip [file 41467_2022_28862_MOESM4_ESM.zip]

Archive with 7 entries (7 files):
- SI/fit_inter.dat
- SI/fit_report.out
- SI/NH3.Euler
- SI/NH3.input_long
- SI/NH3.xyz
- SI/PES.f90
- SI/READ.ME
