# Supplementary material for: Ammonia dimer: extremely fluxional but still hydrogen bonded
Source: Nat Commun. 2022 Mar 18;13:1470. doi: 10.1038/s41467-022-28862-z (PMC8933541; doi:10.1038/s41467-022-28862-z)
Supplement: Supplementary file 4 — Supplementary_Data_1.zip [file 41467_2022_28862_MOESM4_ESM.zip › SI/fit_inter.dat]

    3    3    6    0    0
   18   18
    1    2    2    2    3    3    3    4    5    6    6    6    7    7    7    8    8    8
    1    2    2    2    3    3    3    4    5    6    6    6    7    7    7    8    8    8
    0
   -1.05942020663380     7.27043673575290
    0.64726195100115     2.64816209264470
    0.25036247864573     0.00000000000000
    0.93389190119131     0.00000000000000
   -0.64620153497800     0.00000000000000
   -0.39565777712930     0.00000000000000
   -0.24472336857599     0.00000000000000
    0.00000000000000     0.00000000000000
   36
  1   1   0.407963183746E+01   0.804794672464E+01   0.869670342844E+02  -0.255616950359E+03   0.391834608456E+02   0.288771905727E+03   0.392917665809E+04   0.700095165752E+05   0.402276310969E+03   0.318042159566E+01   0.186803328026E+01   0.192276187583E+01   0.182829301687E+01   0.462886784940E+01 
  1   2   0.410603924640E+01   0.698648175852E+01   0.426625460179E+02  -0.586477227065E+02   0.257342365713E+02   0.103489659419E+03   0.643851856565E+03   0.450706659122E+04   0.120794078311E+02   0.293948227610E+01   0.192729176913E+01   0.185304416006E+01   0.188201250156E+01   0.423666174643E+01 
  1   3   0.412618603972E+01   0.109869970491E+02  -0.251353901566E+01   0.308829227241E+01  -0.102605623333E+01   0.000000000000E+00   0.000000000000E+00   0.000000000000E+00   0.120794078311E+02   0.294763124170E+01   0.100000000000E+11   0.100000000000E+11   0.100000000000E+11   0.100000000000E+11 
  1   4   0.412464152435E+01   0.497707349051E+01   0.349146020638E+02   0.147026566095E+03   0.215850359292E+03   0.000000000000E+00   0.000000000000E+00   0.000000000000E+00   0.120794078311E+02   0.330347549961E+01   0.100000000000E+11   0.100000000000E+11   0.100000000000E+11   0.100000000000E+11 
  1   5   0.229187968473E+01   0.108907506450E+02  -0.369662339515E+00   0.251626375064E-01   0.335025248615E-02   0.000000000000E+00   0.000000000000E+00   0.000000000000E+00   0.120794078311E+02   0.313380408980E+01   0.100000000000E+11   0.100000000000E+11   0.100000000000E+11   0.100000000000E+11 
  1   6   0.411409499603E+01   0.493011557677E+01  -0.413396421505E+03   0.564353107293E+03  -0.334171705422E+03   0.000000000000E+00   0.000000000000E+00   0.000000000000E+00   0.120794078311E+02   0.270420544471E+01   0.100000000000E+11   0.100000000000E+11   0.100000000000E+11   0.100000000000E+11 
  1   7   0.410864686625E+01   0.485897822345E+01   0.366452775462E+02   0.619923711913E+02  -0.600602606407E+02   0.000000000000E+00   0.000000000000E+00   0.000000000000E+00   0.120794078311E+02   0.273807462825E+01   0.100000000000E+11   0.100000000000E+11   0.100000000000E+11   0.100000000000E+11 
  1   8   0.407062292512E+01   0.565664875181E+01   0.753870595442E+02   0.363613076286E+02   0.811301800900E+02   0.000000000000E+00   0.000000000000E+00   0.000000000000E+00   0.120794078311E+02   0.100000000000E+11   0.100000000000E+11   0.100000000000E+11   0.100000000000E+11   0.100000000000E+11 
  2   2   0.408445964382E+01   0.660536784276E+01   0.729088599996E+01  -0.841768192022E+01   0.742446703742E+01   0.370884750011E+02   0.105504345891E+03   0.290155542438E+03   0.836007269941E-01   0.271679580573E+01   0.198843007916E+01   0.178585434956E+01   0.193731038917E+01   0.387768744704E+01 
  2   3   0.400971249904E+01   0.493103077762E+01  -0.288020833876E+01   0.122473887110E+02  -0.621328811078E+01   0.000000000000E+00   0.000000000000E+00   0.000000000000E+00   0.836007269941E-01   0.272432742983E+01   0.100000000000E+11   0.100000000000E+11   0.100000000000E+11   0.100000000000E+11 
  2   4   0.413477337445E+01   0.479179694193E+01   0.821597002570E+02  -0.210267281925E+03   0.165994901779E+03   0.000000000000E+00   0.000000000000E+00   0.000000000000E+00   0.836007269941E-01   0.305321398078E+01   0.100000000000E+11   0.100000000000E+11   0.100000000000E+11   0.100000000000E+11 
  2   5   0.405220484680E+01   0.620003767432E+01  -0.242632918052E+02   0.322000139061E+02  -0.202533094705E+02   0.000000000000E+00   0.000000000000E+00   0.000000000000E+00   0.836007269941E-01   0.289639637441E+01   0.100000000000E+11   0.100000000000E+11   0.100000000000E+11   0.100000000000E+11 
  2   6   0.412557358725E+01   0.479304746246E+01  -0.600248399432E+02   0.733256011942E+02  -0.544367633696E+02   0.000000000000E+00   0.000000000000E+00   0.000000000000E+00   0.836007269941E-01   0.249934285018E+01   0.100000000000E+11   0.100000000000E+11   0.100000000000E+11   0.100000000000E+11 
  2   7   0.411391077150E+01   0.477340095093E+01  -0.324859536319E+01   0.144454585503E+02  -0.233975729478E+02   0.000000000000E+00   0.000000000000E+00   0.000000000000E+00   0.836007269941E-01   0.253064620470E+01   0.100000000000E+11   0.100000000000E+11   0.100000000000E+11   0.100000000000E+11 
  2   8   0.311049462549E+01   0.478992247358E+01   0.663176262836E+01  -0.142154293394E+02   0.301549456905E+01   0.000000000000E+00   0.000000000000E+00   0.000000000000E+00   0.836007269941E-01   0.100000000000E+11   0.100000000000E+11   0.100000000000E+11   0.100000000000E+11   0.100000000000E+11 
  3   3   0.399619636146E+01   0.592201104339E+01  -0.377536919054E+01  -0.580054557800E+01   0.599338537191E+01   0.000000000000E+00   0.000000000000E+00   0.000000000000E+00   0.836007269941E-01   0.273187993344E+01   0.100000000000E+11   0.100000000000E+11   0.100000000000E+11   0.100000000000E+11 
  3   4   0.400928699130E+01   0.962706380026E+01   0.382538256569E+00  -0.228765964799E+01   0.122910842326E+01   0.000000000000E+00   0.000000000000E+00   0.000000000000E+00   0.836007269941E-01   0.306167823855E+01   0.100000000000E+11   0.100000000000E+11   0.100000000000E+11   0.100000000000E+11 
  3   5   0.407609930724E+01   0.533591543734E+01  -0.336025211128E+02  -0.641718744946E+02   0.263851923088E+02   0.000000000000E+00   0.000000000000E+00   0.000000000000E+00   0.836007269941E-01   0.290442589532E+01   0.100000000000E+11   0.100000000000E+11   0.100000000000E+11   0.100000000000E+11 
  3   6   0.406041181220E+01   0.500933138901E+01   0.138991216108E+02  -0.263787918897E+02   0.173455814480E+02   0.000000000000E+00   0.000000000000E+00   0.000000000000E+00   0.836007269941E-01   0.250627164137E+01   0.100000000000E+11   0.100000000000E+11   0.100000000000E+11   0.100000000000E+11 
  3   7   0.410247747560E+01   0.591602690660E+01  -0.170545438109E+02   0.216701751980E+02  -0.971861755012E+01   0.000000000000E+00   0.000000000000E+00   0.000000000000E+00   0.836007269941E-01   0.253766177647E+01   0.100000000000E+11   0.100000000000E+11   0.100000000000E+11   0.100000000000E+11 
  3   8   0.410751078864E+01   0.510081197218E+01  -0.322500776476E+02   0.887988106037E+01  -0.100515381410E+02   0.000000000000E+00   0.000000000000E+00   0.000000000000E+00   0.836007269941E-01   0.100000000000E+11   0.100000000000E+11   0.100000000000E+11   0.100000000000E+11   0.100000000000E+11 
  4   4   0.412173799303E+01   0.473040628284E+01  -0.119197252439E+01   0.204067106844E+02   0.256652580159E+03   0.000000000000E+00   0.000000000000E+00   0.000000000000E+00   0.836007269941E-01   0.343129049035E+01   0.100000000000E+11   0.100000000000E+11   0.100000000000E+11   0.100000000000E+11 
  4   5   0.410473528901E+01   0.103757899073E+02  -0.554253499254E+01   0.601281520914E+01  -0.295163397008E+01   0.000000000000E+00   0.000000000000E+00   0.000000000000E+00   0.836007269941E-01   0.325505431272E+01   0.100000000000E+11   0.100000000000E+11   0.100000000000E+11   0.100000000000E+11 
  4   6   0.412083999660E+01   0.476620652234E+01  -0.829803135232E+02   0.209612159209E+03  -0.154870644460E+03   0.000000000000E+00   0.000000000000E+00   0.000000000000E+00   0.836007269941E-01   0.280883403782E+01   0.100000000000E+11   0.100000000000E+11   0.100000000000E+11   0.100000000000E+11 
  4   7   0.412040186159E+01   0.474209443911E+01  -0.783451578956E+02   0.441355760096E+02  -0.542274175177E+02   0.000000000000E+00   0.000000000000E+00   0.000000000000E+00   0.836007269941E-01   0.284401365620E+01   0.100000000000E+11   0.100000000000E+11   0.100000000000E+11   0.100000000000E+11 
  4   8   0.412428674592E+01   0.472258518669E+01  -0.109835221729E+03   0.136011262323E+03  -0.146514007303E+03   0.000000000000E+00   0.000000000000E+00   0.000000000000E+00   0.836007269941E-01   0.100000000000E+11   0.100000000000E+11   0.100000000000E+11   0.100000000000E+11   0.100000000000E+11 
  5   5   0.403799015703E+01   0.117738219359E+02  -0.282765805975E+01   0.198654309534E+01  -0.650580728807E+00   0.000000000000E+00   0.000000000000E+00   0.000000000000E+00   0.836007269941E-01   0.308786988701E+01   0.100000000000E+11   0.100000000000E+11   0.100000000000E+11   0.100000000000E+11 
  5   6   0.412569421680E+01   0.948932319170E+01  -0.555623604286E+00  -0.428653633931E+00   0.934168130198E+00   0.000000000000E+00   0.000000000000E+00   0.000000000000E+00   0.836007269941E-01   0.266456814840E+01   0.100000000000E+11   0.100000000000E+11   0.100000000000E+11   0.100000000000E+11 
  5   7   0.407495966246E+01   0.513708628920E+01   0.311046221989E+02  -0.776163798864E+02   0.569380974848E+02   0.000000000000E+00   0.000000000000E+00   0.000000000000E+00   0.836007269941E-01   0.269794088932E+01   0.100000000000E+11   0.100000000000E+11   0.100000000000E+11   0.100000000000E+11 
  5   8   0.251831685470E+01   0.564111122368E+01  -0.180586456296E+02   0.976746777065E+01  -0.156653125888E+01   0.000000000000E+00   0.000000000000E+00   0.000000000000E+00   0.836007269941E-01   0.100000000000E+11   0.100000000000E+11   0.100000000000E+11   0.100000000000E+11   0.100000000000E+11 
  6   6   0.410496790279E+01   0.475044794777E+01   0.771873587094E+02  -0.106337569965E+03   0.619694641603E+02   0.000000000000E+00   0.000000000000E+00   0.000000000000E+00   0.836007269941E-01   0.229929487876E+01   0.100000000000E+11   0.100000000000E+11   0.100000000000E+11   0.100000000000E+11 
  6   7   0.412881795231E+01   0.474177907542E+01  -0.590644419188E+01  -0.622259897045E+01   0.215776107959E+02   0.000000000000E+00   0.000000000000E+00   0.000000000000E+00   0.836007269941E-01   0.232809270565E+01   0.100000000000E+11   0.100000000000E+11   0.100000000000E+11   0.100000000000E+11 
  6   8   0.411052957376E+01   0.474261465789E+01  -0.106813017840E+02   0.164090155054E+02   0.320703153424E+02   0.000000000000E+00   0.000000000000E+00   0.000000000000E+00   0.836007269941E-01   0.100000000000E+11   0.100000000000E+11   0.100000000000E+11   0.100000000000E+11   0.100000000000E+11 
  7   7   0.409710151666E+01   0.474987453731E+01   0.209802308328E+02  -0.190638506678E+02   0.133585402150E+02   0.000000000000E+00   0.000000000000E+00   0.000000000000E+00   0.836007269941E-01   0.235725121478E+01   0.100000000000E+11   0.100000000000E+11   0.100000000000E+11   0.100000000000E+11 
  7   8   0.404164399517E+01   0.478024392988E+01   0.724046806547E+01  -0.156463458334E+02   0.188028884377E+02   0.000000000000E+00   0.000000000000E+00   0.000000000000E+00   0.836007269941E-01   0.100000000000E+11   0.100000000000E+11   0.100000000000E+11   0.100000000000E+11   0.100000000000E+11 
  8   8   0.406174549513E+01   0.629099216611E+01  -0.663015653808E+00  -0.660769713483E+01  -0.681357623217E+01   0.000000000000E+00   0.000000000000E+00   0.000000000000E+00   0.836007269941E-01   0.100000000000E+11   0.100000000000E+11   0.100000000000E+11   0.100000000000E+11   0.100000000000E+11 
   36
  1   1   0.168300675065E+01   0.244949155453E+01 
  1   2   0.155550714435E+01   0.224194500792E+01 
  1   3   0.155981939155E+01   0.529177249000E+10 
  1   4   0.174812407702E+01   0.529177249000E+10 
  1   5   0.165833782714E+01   0.529177249000E+10 
  1   6   0.143100399796E+01   0.529177249000E+10 
  1   7   0.144892679933E+01   0.529177249000E+10 
  1   8   0.529177249000E+10   0.529177249000E+10 
  2   2   0.143766653057E+01   0.205198397571E+01 
  2   3   0.144165209469E+01   0.529177249000E+10 
  2   4   0.161569137496E+01   0.529177249000E+10 
  2   5   0.153270706542E+01   0.529177249000E+10 
  2   6   0.132259537377E+01   0.529177249000E+10 
  2   7   0.133916039680E+01   0.529177249000E+10 
  2   8   0.529177249000E+10   0.529177249000E+10 
  3   3   0.144564870778E+01   0.529177249000E+10 
  3   4   0.162017046760E+01   0.529177249000E+10 
  3   5   0.153695610521E+01   0.529177249000E+10 
  3   6   0.132626193243E+01   0.529177249000E+10 
  3   7   0.134287287776E+01   0.529177249000E+10 
  3   8   0.529177249000E+10   0.529177249000E+10 
  4   4   0.181576086221E+01   0.529177249000E+10 
  4   5   0.172250068655E+01   0.529177249000E+10 
  4   6   0.148637106903E+01   0.529177249000E+10 
  4   7   0.150498732271E+01   0.529177249000E+10 
  4   8   0.529177249000E+10   0.529177249000E+10 
  5   5   0.163403049208E+01   0.529177249000E+10 
  5   6   0.141002884254E+01   0.529177249000E+10 
  5   7   0.142768893777E+01   0.529177249000E+10 
  5   8   0.529177249000E+10   0.529177249000E+10 
  6   6   0.121673453858E+01   0.529177249000E+10 
  6   7   0.123197369339E+01   0.529177249000E+10 
  6   8   0.529177249000E+10   0.529177249000E+10 
  7   7   0.124740371304E+01   0.529177249000E+10 
  7   8   0.529177249000E+10   0.529177249000E+10 
  8   8   0.529177249000E+10   0.529177249000E+10 
