# Supplementary material for: Ammonia dimer: extremely fluxional but still hydrogen bonded
Source: Nat Commun. 2022 Mar 18;13:1470. doi: 10.1038/s41467-022-28862-z (PMC8933541; doi:10.1038/s41467-022-28862-z)
Supplement: Supplementary file 4 — Supplementary_Data_1.zip [file 41467_2022_28862_MOESM4_ESM.zip › SI/fit_report.out]

 
 Close-range FIT parameters:
 Initializing site types
 Initializing site pair types
 Initializing site pairs
 Initializing grid points
 Initializing parameter vectors
 
 number of fitting points=        1576
 number of linear parameters=         108
 polynomial order=           3
 mixed intermonomer polynomial order=           0
 mixed intramonomer polynomial order=           0
 flexible asymptotics= F
 weight scale=   5.00000000000000     
 minimum wall height (kcal/mol)=   50.0000000000000     
 include els damping= T
 include Cn damping= T
 include pol damping= T
 include hard core= T
 Cn combination rule mode=           1
 Damping combination rule mode=           1
 Exp combination rule mode=           0
 Lin combination rule mode=           0
 Fit all parms to total energy= T
 Weight energy dependence=  0.000000000000000E+000
 Energy of minimum=  -3.25001948830000     
 
 
 -----------------------------------------------------------------
                      NH3
 -----------------------------------------------------------------

------------------------------------------------------------------
 Site         x (A)        y (A)        z (A)      Symmetry
------------------------------------------------------------------
  N1        0.0000000    0.0000000    0.0688173       1
  H1        0.9546016    0.0000000   -0.3186531       2
  H2       -0.4773008    0.8267092   -0.3186531       2
  H3       -0.4773008   -0.8267092   -0.3186531       2
  X1        0.2533588    0.4388303    0.1525703       3
  X2       -0.5067176    0.0000000    0.1525703       3
  X3        0.2533588   -0.4388303    0.1525703       3
  X4        0.0000000    0.0000000   -0.3142543       4
  X5        0.0000000    0.0000000    0.3371889       5
  X6       -0.4257865   -0.7374839   -0.3187525       6
  X7        0.8515731    0.0000000   -0.3187525       6
  X8       -0.4257865    0.7374839   -0.3187525       6
  X9       -0.1756274   -0.3041955   -0.5516501       7
  X10       0.3512547    0.0000000   -0.5516501       7
  X11      -0.1756274    0.3041955   -0.5516501       7
  X15       0.6368550    0.0000000   -0.1789044       8
  X16      -0.3184275    0.5515326   -0.1789044       8
  X17      -0.3184275   -0.5515326   -0.1789044       8

------------------------------------------------------------------
 
 
 ---------------- INTERMOLECULAR FUNCTIONAL FORM -----------------
 
V_{\rm int} = V_{\rm ind}(A,B) + \sum\limits_{a = 1}^{18} \sum\limits_{b = 1}^{18} u_{ab}\\
u_{ab} = \left[1 + a^{ab}_1 (r_{ab})^1 + a^{ab}_2 (r_{ab})^2 + a^{ab}_3 (r_{ab})^3\right]e^{\alpha^{ab}}e^{-\beta^{ab} r_{ab}}\\
+ f_1(\delta_1^{ab}, r_{ab})\frac{q_a q_b}{r_{ab}}+ \sum\limits_{n=6,8,10}f_n(\delta_n^{ab}, r_{ab})\frac{C^{ab}_n}{(r_{ab})^n}\\
+ \frac{A^{ab}_{12}}{(r_{ab})^{12}}\\
V_{\rm ind} = -\frac{1}{2}\sum\limits_{a=1}^{18} {\bm E}_a \cdot {\bm \mu}_a^{\rm ind}-\frac{1}{2}\sum\limits_{b=1}^{18} {\bm E}_b \cdot {\bm \mu}_b^{\rm ind}\\
{\bm \mu}_a^{\rm ind} = \alpha_a\left[\bm E_a \rm + \sum\limits_{b=1}^{18} {\bm T}_{ab} {\bm \mu}_b^{\rm ind} \right]\\
{\bm E_a} = \sum\limits_{b = 1}^{18} f_1(\delta_1^{ab}, r_{ab})\frac{q_{\rm b}{\bm r_{ab}}}{r_{ab}^3}\\
{\bm T_{ab}} = f_3(\delta_{\rm p}^{ab}, r_{ab})\frac{{\bm r}_{ab} \otimes {\bm r}_{ab}}{r_{ab}^{5}} - f_3(\delta_{\rm p}^{ab}, r_{ab})\frac{1}{r_{ij}^{3}}\\
C_{ab}^n = (C^{a}_n C^{b}_n)^{\frac{1}{2}} \\
\delta_n^{ab} = (\delta_n^a \delta_n^b)^{\frac{1}{2}}\\
 
 
 -------------- INTERMOLECULAR PES PARAMETER VALUES ---------------

----------------------------------------------------------------------------------------------------------------------------------------------------
 Site         q        polarizability       C_06             C_08             C_10         \delta_1   \delta_06   \delta_08   \delta_10    \delta_p  
            (a.u.)         (a.u.)      (kcal/mol*A^06)  (kcal/mol*A^08)  (kcal/mol*A^10)    (A^-1)      (A^-1)      (A^-1)      (A^-1)      (A^-1)   
----------------------------------------------------------------------------------------------------------------------------------------------------
  N1       -1.0594202      7.2704367     0.28877E+03      0.39292E+04      0.70010E+05     3.1804216   1.8680333   1.9227619   1.8282930   4.6288678 
  H1        0.6472620      2.6481621     0.37088E+02      0.10550E+03      0.29016E+03     2.7167958   1.9884301   1.7858543   1.9373104   3.8776874 
  H2        0.6472620      2.6481621     0.37088E+02      0.10550E+03      0.29016E+03     2.7167958   1.9884301   1.7858543   1.9373104   3.8776874 
  H3        0.6472620      2.6481621     0.37088E+02      0.10550E+03      0.29016E+03     2.7167958   1.9884301   1.7858543   1.9373104   3.8776874 
  X1        0.2503625                                                                      2.7318799                                                         
  X2        0.2503625                                                                      2.7318799                                                         
  X3        0.2503625                                                                      2.7318799                                                         
  X4        0.9338919                                                                      3.4312905                                                         
  X5       -0.6462015                                                                      3.0878699                                                         
  X6       -0.3956578                                                                      2.2992949                                                         
  X7       -0.3956578                                                                      2.2992949                                                         
  X8       -0.3956578                                                                      2.2992949                                                         
  X9       -0.2447234                                                                      2.3572512                                                         
  X10      -0.2447234                                                                      2.3572512                                                         
  X11      -0.2447234                                                                      2.3572512                                                         
  X15                                                                                                                                                          
  X16                                                                                                                                                          
  X17                                                                                                                                                          


----------------------------------------------------------------------------------------------------------------------------------------------------
 Site a   Site b    e^\alpha        \beta          a_1           a_2           a_3            A_12       
                    (kcal/mol)      (A^-1)        (A^-1)        (A^-2)        (A^-3)     (kcal/mol*A^12) 
----------------------------------------------------------------------------------------------------------------------------------------------------
  N1      N1        0.31274E+04     4.0796318   0.86967E+02  -0.25562E+03   0.39183E+02    0.40228E+03   
  N1      H1        0.10819E+04     4.1060392   0.42663E+02  -0.58648E+02   0.25734E+02    0.12079E+02   
  N1      H2        0.10819E+04     4.1060392   0.42663E+02  -0.58648E+02   0.25734E+02    0.12079E+02   
  N1      H3        0.10819E+04     4.1060392   0.42663E+02  -0.58648E+02   0.25734E+02    0.12079E+02   
  N1      X1        0.59101E+05     4.1261860  -0.25135E+01   0.30883E+01  -0.10261E+01    0.12079E+02   
  N1      X2        0.59101E+05     4.1261860  -0.25135E+01   0.30883E+01  -0.10261E+01    0.12079E+02   
  N1      X3        0.59101E+05     4.1261860  -0.25135E+01   0.30883E+01  -0.10261E+01    0.12079E+02   
  N1      X4        0.14505E+03     4.1246415   0.34915E+02   0.14703E+03   0.21585E+03    0.12079E+02   
  N1      X5        0.53678E+05     2.2918797  -0.36966E+00   0.25163E-01   0.33503E-02    0.12079E+02   
  N1      X6        0.13840E+03     4.1140950  -0.41340E+03   0.56435E+03  -0.33417E+03    0.12079E+02   
  N1      X7        0.13840E+03     4.1140950  -0.41340E+03   0.56435E+03  -0.33417E+03    0.12079E+02   
  N1      X8        0.13840E+03     4.1140950  -0.41340E+03   0.56435E+03  -0.33417E+03    0.12079E+02   
  N1      X9        0.12889E+03     4.1086469   0.36645E+02   0.61992E+02  -0.60060E+02    0.12079E+02   
  N1      X10       0.12889E+03     4.1086469   0.36645E+02   0.61992E+02  -0.60060E+02    0.12079E+02   
  N1      X11       0.12889E+03     4.1086469   0.36645E+02   0.61992E+02  -0.60060E+02    0.12079E+02   
  N1      X15       0.28619E+03     4.0706229   0.75387E+02   0.36361E+02   0.81130E+02    0.12079E+02   
  N1      X16       0.28619E+03     4.0706229   0.75387E+02   0.36361E+02   0.81130E+02    0.12079E+02   
  N1      X17       0.28619E+03     4.0706229   0.75387E+02   0.36361E+02   0.81130E+02    0.12079E+02   
  H1      H1        0.73905E+03     4.0844596   0.72909E+01  -0.84177E+01   0.74245E+01    0.83601E-01   
  H1      H2        0.73905E+03     4.0844596   0.72909E+01  -0.84177E+01   0.74245E+01    0.83601E-01   
  H1      H3        0.73905E+03     4.0844596   0.72909E+01  -0.84177E+01   0.74245E+01    0.83601E-01   
  H1      X1        0.13852E+03     4.0097125  -0.28802E+01   0.12247E+02  -0.62133E+01    0.83601E-01   
  H1      X2        0.13852E+03     4.0097125  -0.28802E+01   0.12247E+02  -0.62133E+01    0.83601E-01   
  H1      X3        0.13852E+03     4.0097125  -0.28802E+01   0.12247E+02  -0.62133E+01    0.83601E-01   
  H1      X4        0.12052E+03     4.1347734   0.82160E+02  -0.21027E+03   0.16599E+03    0.83601E-01   
  H1      X5        0.49277E+03     4.0522048  -0.24263E+02   0.32200E+02  -0.20253E+02    0.83601E-01   
  H1      X6        0.12067E+03     4.1255736  -0.60025E+02   0.73326E+02  -0.54437E+02    0.83601E-01   
  H1      X7        0.12067E+03     4.1255736  -0.60025E+02   0.73326E+02  -0.54437E+02    0.83601E-01   
  H1      X8        0.12067E+03     4.1255736  -0.60025E+02   0.73326E+02  -0.54437E+02    0.83601E-01   
  H1      X9        0.11832E+03     4.1139108  -0.32486E+01   0.14445E+02  -0.23398E+02    0.83601E-01   
  H1      X10       0.11832E+03     4.1139108  -0.32486E+01   0.14445E+02  -0.23398E+02    0.83601E-01   
  H1      X11       0.11832E+03     4.1139108  -0.32486E+01   0.14445E+02  -0.23398E+02    0.83601E-01   
  H1      X15       0.12029E+03     3.1104946   0.66318E+01  -0.14215E+02   0.30155E+01    0.83601E-01   
  H1      X16       0.12029E+03     3.1104946   0.66318E+01  -0.14215E+02   0.30155E+01    0.83601E-01   
  H1      X17       0.12029E+03     3.1104946   0.66318E+01  -0.14215E+02   0.30155E+01    0.83601E-01   
  H2      H2        0.73905E+03     4.0844596   0.72909E+01  -0.84177E+01   0.74245E+01    0.83601E-01   
  H2      H3        0.73905E+03     4.0844596   0.72909E+01  -0.84177E+01   0.74245E+01    0.83601E-01   
  H2      X1        0.13852E+03     4.0097125  -0.28802E+01   0.12247E+02  -0.62133E+01    0.83601E-01   
  H2      X2        0.13852E+03     4.0097125  -0.28802E+01   0.12247E+02  -0.62133E+01    0.83601E-01   
  H2      X3        0.13852E+03     4.0097125  -0.28802E+01   0.12247E+02  -0.62133E+01    0.83601E-01   
  H2      X4        0.12052E+03     4.1347734   0.82160E+02  -0.21027E+03   0.16599E+03    0.83601E-01   
  H2      X5        0.49277E+03     4.0522048  -0.24263E+02   0.32200E+02  -0.20253E+02    0.83601E-01   
  H2      X6        0.12067E+03     4.1255736  -0.60025E+02   0.73326E+02  -0.54437E+02    0.83601E-01   
  H2      X7        0.12067E+03     4.1255736  -0.60025E+02   0.73326E+02  -0.54437E+02    0.83601E-01   
  H2      X8        0.12067E+03     4.1255736  -0.60025E+02   0.73326E+02  -0.54437E+02    0.83601E-01   
  H2      X9        0.11832E+03     4.1139108  -0.32486E+01   0.14445E+02  -0.23398E+02    0.83601E-01   
  H2      X10       0.11832E+03     4.1139108  -0.32486E+01   0.14445E+02  -0.23398E+02    0.83601E-01   
  H2      X11       0.11832E+03     4.1139108  -0.32486E+01   0.14445E+02  -0.23398E+02    0.83601E-01   
  H2      X15       0.12029E+03     3.1104946   0.66318E+01  -0.14215E+02   0.30155E+01    0.83601E-01   
  H2      X16       0.12029E+03     3.1104946   0.66318E+01  -0.14215E+02   0.30155E+01    0.83601E-01   
  H2      X17       0.12029E+03     3.1104946   0.66318E+01  -0.14215E+02   0.30155E+01    0.83601E-01   
  H3      H3        0.73905E+03     4.0844596   0.72909E+01  -0.84177E+01   0.74245E+01    0.83601E-01   
  H3      X1        0.13852E+03     4.0097125  -0.28802E+01   0.12247E+02  -0.62133E+01    0.83601E-01   
  H3      X2        0.13852E+03     4.0097125  -0.28802E+01   0.12247E+02  -0.62133E+01    0.83601E-01   
  H3      X3        0.13852E+03     4.0097125  -0.28802E+01   0.12247E+02  -0.62133E+01    0.83601E-01   
  H3      X4        0.12052E+03     4.1347734   0.82160E+02  -0.21027E+03   0.16599E+03    0.83601E-01   
  H3      X5        0.49277E+03     4.0522048  -0.24263E+02   0.32200E+02  -0.20253E+02    0.83601E-01   
  H3      X6        0.12067E+03     4.1255736  -0.60025E+02   0.73326E+02  -0.54437E+02    0.83601E-01   
  H3      X7        0.12067E+03     4.1255736  -0.60025E+02   0.73326E+02  -0.54437E+02    0.83601E-01   
  H3      X8        0.12067E+03     4.1255736  -0.60025E+02   0.73326E+02  -0.54437E+02    0.83601E-01   
  H3      X9        0.11832E+03     4.1139108  -0.32486E+01   0.14445E+02  -0.23398E+02    0.83601E-01   
  H3      X10       0.11832E+03     4.1139108  -0.32486E+01   0.14445E+02  -0.23398E+02    0.83601E-01   
  H3      X11       0.11832E+03     4.1139108  -0.32486E+01   0.14445E+02  -0.23398E+02    0.83601E-01   
  H3      X15       0.12029E+03     3.1104946   0.66318E+01  -0.14215E+02   0.30155E+01    0.83601E-01   
  H3      X16       0.12029E+03     3.1104946   0.66318E+01  -0.14215E+02   0.30155E+01    0.83601E-01   
  H3      X17       0.12029E+03     3.1104946   0.66318E+01  -0.14215E+02   0.30155E+01    0.83601E-01   
  X1      X1        0.37316E+03     3.9961964  -0.37754E+01  -0.58005E+01   0.59934E+01    0.83601E-01   
  X1      X2        0.37316E+03     3.9961964  -0.37754E+01  -0.58005E+01   0.59934E+01    0.83601E-01   
  X1      X3        0.37316E+03     3.9961964  -0.37754E+01  -0.58005E+01   0.59934E+01    0.83601E-01   
  X1      X4        0.15170E+05     4.0092870   0.38254E+00  -0.22877E+01   0.12291E+01    0.83601E-01   
  X1      X5        0.20766E+03     4.0760993  -0.33603E+02  -0.64172E+02   0.26385E+02    0.83601E-01   
  X1      X6        0.14980E+03     4.0604118   0.13899E+02  -0.26379E+02   0.17346E+02    0.83601E-01   
  X1      X7        0.14980E+03     4.0604118   0.13899E+02  -0.26379E+02   0.17346E+02    0.83601E-01   
  X1      X8        0.14980E+03     4.0604118   0.13899E+02  -0.26379E+02   0.17346E+02    0.83601E-01   
  X1      X9        0.37094E+03     4.1024775  -0.17055E+02   0.21670E+02  -0.97186E+01    0.83601E-01   
  X1      X10       0.37094E+03     4.1024775  -0.17055E+02   0.21670E+02  -0.97186E+01    0.83601E-01   
  X1      X11       0.37094E+03     4.1024775  -0.17055E+02   0.21670E+02  -0.97186E+01    0.83601E-01   
  X1      X15       0.16416E+03     4.1075108  -0.32250E+02   0.88799E+01  -0.10052E+02    0.83601E-01   
  X1      X16       0.16416E+03     4.1075108  -0.32250E+02   0.88799E+01  -0.10052E+02    0.83601E-01   
  X1      X17       0.16416E+03     4.1075108  -0.32250E+02   0.88799E+01  -0.10052E+02    0.83601E-01   
  X2      X2        0.37316E+03     3.9961964  -0.37754E+01  -0.58005E+01   0.59934E+01    0.83601E-01   
  X2      X3        0.37316E+03     3.9961964  -0.37754E+01  -0.58005E+01   0.59934E+01    0.83601E-01   
  X2      X4        0.15170E+05     4.0092870   0.38254E+00  -0.22877E+01   0.12291E+01    0.83601E-01   
  X2      X5        0.20766E+03     4.0760993  -0.33603E+02  -0.64172E+02   0.26385E+02    0.83601E-01   
  X2      X6        0.14980E+03     4.0604118   0.13899E+02  -0.26379E+02   0.17346E+02    0.83601E-01   
  X2      X7        0.14980E+03     4.0604118   0.13899E+02  -0.26379E+02   0.17346E+02    0.83601E-01   
  X2      X8        0.14980E+03     4.0604118   0.13899E+02  -0.26379E+02   0.17346E+02    0.83601E-01   
  X2      X9        0.37094E+03     4.1024775  -0.17055E+02   0.21670E+02  -0.97186E+01    0.83601E-01   
  X2      X10       0.37094E+03     4.1024775  -0.17055E+02   0.21670E+02  -0.97186E+01    0.83601E-01   
  X2      X11       0.37094E+03     4.1024775  -0.17055E+02   0.21670E+02  -0.97186E+01    0.83601E-01   
  X2      X15       0.16416E+03     4.1075108  -0.32250E+02   0.88799E+01  -0.10052E+02    0.83601E-01   
  X2      X16       0.16416E+03     4.1075108  -0.32250E+02   0.88799E+01  -0.10052E+02    0.83601E-01   
  X2      X17       0.16416E+03     4.1075108  -0.32250E+02   0.88799E+01  -0.10052E+02    0.83601E-01   
  X3      X3        0.37316E+03     3.9961964  -0.37754E+01  -0.58005E+01   0.59934E+01    0.83601E-01   
  X3      X4        0.15170E+05     4.0092870   0.38254E+00  -0.22877E+01   0.12291E+01    0.83601E-01   
  X3      X5        0.20766E+03     4.0760993  -0.33603E+02  -0.64172E+02   0.26385E+02    0.83601E-01   
  X3      X6        0.14980E+03     4.0604118   0.13899E+02  -0.26379E+02   0.17346E+02    0.83601E-01   
  X3      X7        0.14980E+03     4.0604118   0.13899E+02  -0.26379E+02   0.17346E+02    0.83601E-01   
  X3      X8        0.14980E+03     4.0604118   0.13899E+02  -0.26379E+02   0.17346E+02    0.83601E-01   
  X3      X9        0.37094E+03     4.1024775  -0.17055E+02   0.21670E+02  -0.97186E+01    0.83601E-01   
  X3      X10       0.37094E+03     4.1024775  -0.17055E+02   0.21670E+02  -0.97186E+01    0.83601E-01   
  X3      X11       0.37094E+03     4.1024775  -0.17055E+02   0.21670E+02  -0.97186E+01    0.83601E-01   
  X3      X15       0.16416E+03     4.1075108  -0.32250E+02   0.88799E+01  -0.10052E+02    0.83601E-01   
  X3      X16       0.16416E+03     4.1075108  -0.32250E+02   0.88799E+01  -0.10052E+02    0.83601E-01   
  X3      X17       0.16416E+03     4.1075108  -0.32250E+02   0.88799E+01  -0.10052E+02    0.83601E-01   
  X4      X4        0.11334E+03     4.1217380  -0.11920E+01   0.20407E+02   0.25665E+03    0.83601E-01   
  X4      X5        0.32074E+05     4.1047353  -0.55425E+01   0.60128E+01  -0.29516E+01    0.83601E-01   
  X4      X6        0.11747E+03     4.1208400  -0.82980E+02   0.20961E+03  -0.15487E+03    0.83601E-01   
  X4      X7        0.11747E+03     4.1208400  -0.82980E+02   0.20961E+03  -0.15487E+03    0.83601E-01   
  X4      X8        0.11747E+03     4.1208400  -0.82980E+02   0.20961E+03  -0.15487E+03    0.83601E-01   
  X4      X9        0.11467E+03     4.1204019  -0.78345E+02   0.44136E+02  -0.54227E+02    0.83601E-01   
  X4      X10       0.11467E+03     4.1204019  -0.78345E+02   0.44136E+02  -0.54227E+02    0.83601E-01   
  X4      X11       0.11467E+03     4.1204019  -0.78345E+02   0.44136E+02  -0.54227E+02    0.83601E-01   
  X4      X15       0.11246E+03     4.1242867  -0.10984E+03   0.13601E+03  -0.14651E+03    0.83601E-01   
  X4      X16       0.11246E+03     4.1242867  -0.10984E+03   0.13601E+03  -0.14651E+03    0.83601E-01   
  X4      X17       0.11246E+03     4.1242867  -0.10984E+03   0.13601E+03  -0.14651E+03    0.83601E-01   
  X5      X5        0.12981E+06     4.0379902  -0.28277E+01   0.19865E+01  -0.65058E+00    0.83601E-01   
  X5      X6        0.13218E+05     4.1256942  -0.55562E+00  -0.42865E+00   0.93417E+00    0.83601E-01   
  X5      X7        0.13218E+05     4.1256942  -0.55562E+00  -0.42865E+00   0.93417E+00    0.83601E-01   
  X5      X8        0.13218E+05     4.1256942  -0.55562E+00  -0.42865E+00   0.93417E+00    0.83601E-01   
  X5      X9        0.17022E+03     4.0749597   0.31105E+02  -0.77616E+02   0.56938E+02    0.83601E-01   
  X5      X10       0.17022E+03     4.0749597   0.31105E+02  -0.77616E+02   0.56938E+02    0.83601E-01   
  X5      X11       0.17022E+03     4.0749597   0.31105E+02  -0.77616E+02   0.56938E+02    0.83601E-01   
  X5      X15       0.28178E+03     2.5183169  -0.18059E+02   0.97675E+01  -0.15665E+01    0.83601E-01   
  X5      X16       0.28178E+03     2.5183169  -0.18059E+02   0.97675E+01  -0.15665E+01    0.83601E-01   
  X5      X17       0.28178E+03     2.5183169  -0.18059E+02   0.97675E+01  -0.15665E+01    0.83601E-01   
  X6      X6        0.11564E+03     4.1049679   0.77187E+02  -0.10634E+03   0.61969E+02    0.83601E-01   
  X6      X7        0.11564E+03     4.1049679   0.77187E+02  -0.10634E+03   0.61969E+02    0.83601E-01   
  X6      X8        0.11564E+03     4.1049679   0.77187E+02  -0.10634E+03   0.61969E+02    0.83601E-01   
  X6      X9        0.11464E+03     4.1288180  -0.59064E+01  -0.62226E+01   0.21578E+02    0.83601E-01   
  X6      X10       0.11464E+03     4.1288180  -0.59064E+01  -0.62226E+01   0.21578E+02    0.83601E-01   
  X6      X11       0.11464E+03     4.1288180  -0.59064E+01  -0.62226E+01   0.21578E+02    0.83601E-01   
  X6      X15       0.11473E+03     4.1105296  -0.10681E+02   0.16409E+02   0.32070E+02    0.83601E-01   
  X6      X16       0.11473E+03     4.1105296  -0.10681E+02   0.16409E+02   0.32070E+02    0.83601E-01   
  X6      X17       0.11473E+03     4.1105296  -0.10681E+02   0.16409E+02   0.32070E+02    0.83601E-01   
  X7      X7        0.11564E+03     4.1049679   0.77187E+02  -0.10634E+03   0.61969E+02    0.83601E-01   
  X7      X8        0.11564E+03     4.1049679   0.77187E+02  -0.10634E+03   0.61969E+02    0.83601E-01   
  X7      X9        0.11464E+03     4.1288180  -0.59064E+01  -0.62226E+01   0.21578E+02    0.83601E-01   
  X7      X10       0.11464E+03     4.1288180  -0.59064E+01  -0.62226E+01   0.21578E+02    0.83601E-01   
  X7      X11       0.11464E+03     4.1288180  -0.59064E+01  -0.62226E+01   0.21578E+02    0.83601E-01   
  X7      X15       0.11473E+03     4.1105296  -0.10681E+02   0.16409E+02   0.32070E+02    0.83601E-01   
  X7      X16       0.11473E+03     4.1105296  -0.10681E+02   0.16409E+02   0.32070E+02    0.83601E-01   
  X7      X17       0.11473E+03     4.1105296  -0.10681E+02   0.16409E+02   0.32070E+02    0.83601E-01   
  X8      X8        0.11564E+03     4.1049679   0.77187E+02  -0.10634E+03   0.61969E+02    0.83601E-01   
  X8      X9        0.11464E+03     4.1288180  -0.59064E+01  -0.62226E+01   0.21578E+02    0.83601E-01   
  X8      X10       0.11464E+03     4.1288180  -0.59064E+01  -0.62226E+01   0.21578E+02    0.83601E-01   
  X8      X11       0.11464E+03     4.1288180  -0.59064E+01  -0.62226E+01   0.21578E+02    0.83601E-01   
  X8      X15       0.11473E+03     4.1105296  -0.10681E+02   0.16409E+02   0.32070E+02    0.83601E-01   
  X8      X16       0.11473E+03     4.1105296  -0.10681E+02   0.16409E+02   0.32070E+02    0.83601E-01   
  X8      X17       0.11473E+03     4.1105296  -0.10681E+02   0.16409E+02   0.32070E+02    0.83601E-01   
  X9      X9        0.11557E+03     4.0971015   0.20980E+02  -0.19064E+02   0.13359E+02    0.83601E-01   
  X9      X10       0.11557E+03     4.0971015   0.20980E+02  -0.19064E+02   0.13359E+02    0.83601E-01   
  X9      X11       0.11557E+03     4.0971015   0.20980E+02  -0.19064E+02   0.13359E+02    0.83601E-01   
  X9      X15       0.11913E+03     4.0416440   0.72405E+01  -0.15646E+02   0.18803E+02    0.83601E-01   
  X9      X16       0.11913E+03     4.0416440   0.72405E+01  -0.15646E+02   0.18803E+02    0.83601E-01   
  X9      X17       0.11913E+03     4.0416440   0.72405E+01  -0.15646E+02   0.18803E+02    0.83601E-01   
  X10     X10       0.11557E+03     4.0971015   0.20980E+02  -0.19064E+02   0.13359E+02    0.83601E-01   
  X10     X11       0.11557E+03     4.0971015   0.20980E+02  -0.19064E+02   0.13359E+02    0.83601E-01   
  X10     X15       0.11913E+03     4.0416440   0.72405E+01  -0.15646E+02   0.18803E+02    0.83601E-01   
  X10     X16       0.11913E+03     4.0416440   0.72405E+01  -0.15646E+02   0.18803E+02    0.83601E-01   
  X10     X17       0.11913E+03     4.0416440   0.72405E+01  -0.15646E+02   0.18803E+02    0.83601E-01   
  X11     X11       0.11557E+03     4.0971015   0.20980E+02  -0.19064E+02   0.13359E+02    0.83601E-01   
  X11     X15       0.11913E+03     4.0416440   0.72405E+01  -0.15646E+02   0.18803E+02    0.83601E-01   
  X11     X16       0.11913E+03     4.0416440   0.72405E+01  -0.15646E+02   0.18803E+02    0.83601E-01   
  X11     X17       0.11913E+03     4.0416440   0.72405E+01  -0.15646E+02   0.18803E+02    0.83601E-01   
  X15     X15       0.53969E+03     4.0617455  -0.66302E+00  -0.66077E+01  -0.68136E+01    0.83601E-01   
  X15     X16       0.53969E+03     4.0617455  -0.66302E+00  -0.66077E+01  -0.68136E+01    0.83601E-01   
  X15     X17       0.53969E+03     4.0617455  -0.66302E+00  -0.66077E+01  -0.68136E+01    0.83601E-01   
  X16     X16       0.53969E+03     4.0617455  -0.66302E+00  -0.66077E+01  -0.68136E+01    0.83601E-01   
  X16     X17       0.53969E+03     4.0617455  -0.66302E+00  -0.66077E+01  -0.68136E+01    0.83601E-01   
  X17     X17       0.53969E+03     4.0617455  -0.66302E+00  -0.66077E+01  -0.68136E+01    0.83601E-01   
 
 
 ------------------ INTERMOLECULAR FIT QUALITY -------------------
 
Fit data
RMSE of E_int on   345 points with E <  -1.6 kcal/mol =  0.00542 kcal/mol
RMSE of E_int on   857 points with E <   0.0 kcal/mol =  0.00824 kcal/mol
RMSE of E_int on  1262 points with E <  10.0 kcal/mol =  0.02257 kcal/mol
RMSE of E_int on  1565 points with E < 100.0 kcal/mol =  0.62662 kcal/mol
 
Minimum wall height =      52.1132 kcal/mol
Mean wall height =      ********** kcal/mol
Minimum wall distance =     0.6450 Angstrom between closest contact atoms
Maximum wall distance =     1.3703 Angstrom between closest contact atoms
 
 
 ------------------------ LOCAL MINIMA ---------------------------
 
------------ Minimum   1 ------------
E =    -3.24897825 kcal/mol
R_com =     3.27344137 Angstrom
beta_A, gamma_A, alpha_B, beta_B, gamma_B = 
    39.77267   300.00000   180.00000    90.72820   240.00000
 
 7    0.0440254   0.0000000   0.0528922   N1   
 1    0.1629919  -0.8267092  -0.5502631   H1   
 1    0.1629919   0.8267092  -0.5502631   H2   
 1   -0.9375522   0.0000000   0.3657866   H3   
 0    0.4870633  -0.0000000  -0.2069052   X1   
 0   -0.0971229   0.4388303   0.2793484   X2   
 0   -0.0971229  -0.4388303   0.2793484   X3   
 0   -0.2010420   0.0000000  -0.2415323   X4   
 0    0.2157143   0.0000000   0.2591596   X5   
 0   -0.8584292   0.0000000   0.2997984   X6   
 0    0.1233350  -0.7374839  -0.5173836   X7   
 0    0.1233351   0.7374839  -0.5173836   X8   
 0   -0.6228848   0.0000000  -0.1992793   X9   
 0   -0.2179291  -0.3041955  -0.5363485   X10  
 0   -0.2179291   0.3041955  -0.5363485   X11  
 0    0.1302869  -0.5515326  -0.3412157   X15  
 0    0.1302869   0.5515326  -0.3412157   X16  
 0   -0.6039324   0.0000000   0.2699197   X17  
 7   -0.0688118  -0.0000000   3.2725668   N1   
 1    0.3125612   0.8267093   3.7547534   H1   
 1    0.3307595  -0.0000000   2.3229667   H2   
 1    0.3125614  -0.8267092   3.7547535   H3   
 0   -0.1493381   0.4388303   3.0181640   X1   
 0   -0.1493380  -0.4388303   3.0181640   X2   
 0   -0.1589980   0.0000000   3.7781790   X3   
 0    0.3142289   0.0000000   3.2774353   X4   
 0   -0.3371616  -0.0000000   3.2691560   X5   
 0    0.3133154  -0.7374839   3.7032446   X6   
 0    0.3133153   0.7374840   3.7032445   X7   
 0    0.3295495  -0.0000000   2.4259881   X8   
 0    0.5493735  -0.3041955   3.4560656   X9   
 0    0.5493735   0.3041956   3.4560655   X10  
 0    0.5560697   0.0000000   2.9292260   X11  
 0    0.1748430   0.5515326   3.5941168   X15  
 0    0.1869838  -0.0000000   2.6389116   X16  
 0    0.1748430  -0.5515325   3.5941169   X17  
 
    R_com        Fit inter        Fit exp        Fit els          Fit Cn          Fit pol
  2.58551094  0.67235390E+01  0.21886511E+02 -0.81255802E+01 -0.12913522E+01 -0.57460395E+01
  2.65478949  0.38754501E+01  0.16981430E+02 -0.74802904E+01 -0.11999621E+01 -0.44257270E+01
  2.73792374  0.13648369E+01  0.12503172E+02 -0.67558320E+01 -0.10978542E+01 -0.32846492E+01
  2.83768485 -0.67401891E+00  0.86161690E+01 -0.59639755E+01 -0.98565290E+00 -0.23405596E+01
  2.95739818 -0.21395760E+01  0.54473426E+01 -0.51261479E+01 -0.86487478E+00 -0.15958960E+01
  3.10105417 -0.29873006E+01  0.30622849E+01 -0.42732474E+01 -0.73813252E+00 -0.10382056E+01
  3.27344137 -0.32489783E+01  0.14462540E+01 -0.34429281E+01 -0.60923486E+00 -0.64306932E+00
  3.48030600 -0.30372704E+01  0.49887298E+00 -0.26741511E+01 -0.48307695E+00 -0.37891534E+00
  3.72854355 -0.25255892E+01  0.52171042E-01 -0.20000405E+01 -0.36521758E+00 -0.21250216E+00
  4.02642862 -0.19027049E+01 -0.86584120E-01 -0.14413746E+01 -0.26110076E+00 -0.11364545E+00
  4.38389071 -0.13197464E+01 -0.83210510E-01 -0.10033835E+01 -0.17502282E+00 -0.58129588E-01
  4.81284521 -0.85831500E+00 -0.43434144E-01 -0.67720493E+00 -0.10913934E+00 -0.28536577E-01
  5.32759060 -0.53448239E+00 -0.13102548E-01 -0.44495312E+00 -0.62935819E-01 -0.13490903E-01
 
 
 ------------------------- GRID POINTS ---------------------------
 
Fit data
-------------------------------------------------------------------------------------------------------------------------------------------------------------------------------
   n     SAPT total      Fit inter    SAPT els      SAPT exch     SAPT ind    SAPT exch-ind   SAPT disp  SAPT exch-disp    Fit els       Fit exp       Fit Cn        Fit pol   
-------------------------------------------------------------------------------------------------------------------------------------------------------------------------------
     1   0.364344E+01  0.372742E+01  0.000000E+00  0.000000E+00  0.000000E+00  0.000000E+00  0.000000E+00  0.000000E+00 -0.322887E+01  0.981658E+01 -0.114313E+01 -0.171716E+01
     2  -0.552485E+00 -0.555227E+00  0.000000E+00  0.000000E+00  0.000000E+00  0.000000E+00  0.000000E+00  0.000000E+00 -0.284583E+00 -0.440416E-01 -0.167718E+00 -0.588846E-01
     3  -0.138505E+00 -0.127732E+00  0.000000E+00  0.000000E+00  0.000000E+00  0.000000E+00  0.000000E+00  0.000000E+00  0.175881E+00  0.195537E-01 -0.297082E+00 -0.260851E-01
     4  -0.924878E+00 -0.942639E+00  0.000000E+00  0.000000E+00  0.000000E+00  0.000000E+00  0.000000E+00  0.000000E+00 -0.582723E+00  0.655340E-01 -0.326237E+00 -0.992127E-01
     5  -0.155920E+01 -0.153832E+01  0.000000E+00  0.000000E+00  0.000000E+00  0.000000E+00  0.000000E+00  0.000000E+00 -0.113511E+01  0.165197E+00 -0.366284E+00 -0.202117E+00
     6  -0.115145E+01 -0.113563E+01  0.000000E+00  0.000000E+00  0.000000E+00  0.000000E+00  0.000000E+00  0.000000E+00 -0.201147E+01  0.218942E+01 -0.810635E+00 -0.502948E+00
     7  -0.426659E+00 -0.422077E+00  0.000000E+00  0.000000E+00  0.000000E+00  0.000000E+00  0.000000E+00  0.000000E+00 -0.939245E-01 -0.371969E-01 -0.246081E+00 -0.448748E-01
     8  -0.181828E+01 -0.180659E+01  0.000000E+00  0.000000E+00  0.000000E+00  0.000000E+00  0.000000E+00  0.000000E+00 -0.187245E+01  0.105671E+01 -0.730371E+00 -0.260480E+00
     9   0.654509E+01  0.641928E+01  0.000000E+00  0.000000E+00  0.000000E+00  0.000000E+00  0.000000E+00  0.000000E+00  0.199253E+01  0.595213E+01 -0.943024E+00 -0.582346E+00
    10  -0.127072E+01 -0.126572E+01  0.000000E+00  0.000000E+00  0.000000E+00  0.000000E+00  0.000000E+00  0.000000E+00 -0.898105E+00 -0.709301E-01 -0.207914E+00 -0.887733E-01
    11  -0.140543E+00 -0.152023E+00  0.000000E+00  0.000000E+00  0.000000E+00  0.000000E+00  0.000000E+00  0.000000E+00  0.570453E-01  0.226576E+00 -0.407277E+00 -0.283673E-01
    12  -0.115554E+01 -0.115107E+01  0.000000E+00  0.000000E+00  0.000000E+00  0.000000E+00  0.000000E+00  0.000000E+00 -0.828153E+00 -0.759818E-01 -0.164784E+00 -0.821551E-01
    13  -0.848282E+00 -0.846758E+00  0.000000E+00  0.000000E+00  0.000000E+00  0.000000E+00  0.000000E+00  0.000000E+00 -0.459235E+00  0.660261E-02 -0.300334E+00 -0.937927E-01
    14   0.137028E+00  0.141951E+00  0.000000E+00  0.000000E+00  0.000000E+00  0.000000E+00  0.000000E+00  0.000000E+00  0.146648E-01  0.896309E+00 -0.673839E+00 -0.951833E-01
    15  -0.125617E+01 -0.125517E+01  0.000000E+00  0.000000E+00  0.000000E+00  0.000000E+00  0.000000E+00  0.000000E+00 -0.845279E+00  0.157982E+00 -0.415453E+00 -0.152425E+00
    16  -0.223119E+01 -0.223325E+01  0.000000E+00  0.000000E+00  0.000000E+00  0.000000E+00  0.000000E+00  0.000000E+00 -0.176007E+01  0.136052E+00 -0.392754E+00 -0.216475E+00
    17  -0.729914E+00 -0.740271E+00  0.000000E+00  0.000000E+00  0.000000E+00  0.000000E+00  0.000000E+00  0.000000E+00 -0.435346E+00 -0.329348E-01 -0.200046E+00 -0.719441E-01
    18   0.802507E-01  0.676067E-01  0.000000E+00  0.000000E+00  0.000000E+00  0.000000E+00  0.000000E+00  0.000000E+00  0.268429E+00 -0.270703E-01 -0.154011E+00 -0.197408E-01
    19  -0.677248E+00 -0.690891E+00  0.000000E+00  0.000000E+00  0.000000E+00  0.000000E+00  0.000000E+00  0.000000E+00 -0.433165E+00  0.497078E+00 -0.484663E+00 -0.270140E+00
    20   0.136550E+00  0.125774E+00  0.000000E+00  0.000000E+00  0.000000E+00  0.000000E+00  0.000000E+00  0.000000E+00 -0.434872E+00  0.181508E+01 -0.674081E+00 -0.580352E+00
    21  -0.147840E+01 -0.147717E+01  0.000000E+00  0.000000E+00  0.000000E+00  0.000000E+00  0.000000E+00  0.000000E+00 -0.113665E+01  0.428686E+00 -0.557167E+00 -0.212041E+00
    22  -0.177944E+01 -0.177792E+01  0.000000E+00  0.000000E+00  0.000000E+00  0.000000E+00  0.000000E+00  0.000000E+00 -0.140360E+01  0.293081E+00 -0.445114E+00 -0.222294E+00
    23  -0.113680E+00 -0.111173E+00  0.000000E+00  0.000000E+00  0.000000E+00  0.000000E+00  0.000000E+00  0.000000E+00  0.511575E-01 -0.105478E-01 -0.141089E+00 -0.106935E-01
    24  -0.435860E-01 -0.491714E-01  0.000000E+00  0.000000E+00  0.000000E+00  0.000000E+00  0.000000E+00  0.000000E+00  0.149683E+00  0.166001E-01 -0.200406E+00 -0.150481E-01
    25  -0.134584E+00 -0.126691E+00  0.000000E+00  0.000000E+00  0.000000E+00  0.000000E+00  0.000000E+00  0.000000E+00  0.922659E-02  0.292570E-01 -0.156501E+00 -0.867393E-02
    26  -0.131195E+00 -0.123234E+00  0.000000E+00  0.000000E+00  0.000000E+00  0.000000E+00  0.000000E+00  0.000000E+00  0.209579E+00  0.326300E-01 -0.326713E+00 -0.387307E-01
    27   0.118533E+01  0.120919E+01  0.000000E+00  0.000000E+00  0.000000E+00  0.000000E+00  0.000000E+00  0.000000E+00  0.145130E+01  0.152193E-01 -0.191438E+00 -0.658890E-01
    28   0.453164E+01  0.448880E+01  0.000000E+00  0.000000E+00  0.000000E+00  0.000000E+00  0.000000E+00  0.000000E+00  0.417662E+01  0.129807E+01 -0.525482E+00 -0.460413E+00
    29  -0.143500E+01 -0.143724E+01  0.000000E+00  0.000000E+00  0.000000E+00  0.000000E+00  0.000000E+00  0.000000E+00 -0.322969E+01  0.366017E+01 -0.753542E+00 -0.111419E+01
    30  -0.141744E+01 -0.141524E+01  0.000000E+00  0.000000E+00  0.000000E+00  0.000000E+00  0.000000E+00  0.000000E+00 -0.938212E+00 -0.927231E-01 -0.317667E+00 -0.666422E-01
    31  -0.695234E-01 -0.888997E-01  0.000000E+00  0.000000E+00  0.000000E+00  0.000000E+00  0.000000E+00  0.000000E+00  0.289190E+00 -0.516059E-01 -0.289325E+00 -0.371589E-01
    32   0.360996E+01  0.363878E+01  0.000000E+00  0.000000E+00  0.000000E+00  0.000000E+00  0.000000E+00  0.000000E+00 -0.354317E+00  0.547533E+01 -0.934786E+00 -0.547447E+00
    33  -0.620780E+00 -0.626230E+00  0.000000E+00  0.000000E+00  0.000000E+00  0.000000E+00  0.000000E+00  0.000000E+00 -0.402852E+00 -0.528686E-01 -0.139884E+00 -0.306260E-01
    34  -0.126916E+01 -0.126222E+01  0.000000E+00  0.000000E+00  0.000000E+00  0.000000E+00  0.000000E+00  0.000000E+00 -0.119038E+01  0.650309E+00 -0.468869E+00 -0.253279E+00
    35  -0.696629E+00 -0.688937E+00  0.000000E+00  0.000000E+00  0.000000E+00  0.000000E+00  0.000000E+00  0.000000E+00 -0.485188E+00 -0.486257E-01 -0.115494E+00 -0.396296E-01
    36  -0.267753E+01 -0.266446E+01  0.000000E+00  0.000000E+00  0.000000E+00  0.000000E+00  0.000000E+00  0.000000E+00 -0.257864E+01  0.846639E+00 -0.625059E+00 -0.307401E+00
    37   0.109784E+01  0.109444E+01  0.000000E+00  0.000000E+00  0.000000E+00  0.000000E+00  0.000000E+00  0.000000E+00  0.109632E+01  0.589823E+00 -0.435375E+00 -0.156330E+00
    38   0.115148E+01  0.114227E+01  0.000000E+00  0.000000E+00  0.000000E+00  0.000000E+00  0.000000E+00  0.000000E+00 -0.160040E+01  0.431663E+01 -0.787838E+00 -0.786129E+00
    39  -0.801200E+00 -0.808500E+00  0.000000E+00  0.000000E+00  0.000000E+00  0.000000E+00  0.000000E+00  0.000000E+00 -0.282275E+00 -0.118889E-01 -0.447319E+00 -0.670169E-01
    40  -0.720929E+00 -0.721579E+00  0.000000E+00  0.000000E+00  0.000000E+00  0.000000E+00  0.000000E+00  0.000000E+00 -0.383347E+00  0.245989E+00 -0.534968E+00 -0.492533E-01
    41   0.144016E-02  0.581701E-02  0.000000E+00  0.000000E+00  0.000000E+00  0.000000E+00  0.000000E+00  0.000000E+00  0.210780E+00  0.634078E-02 -0.192333E+00 -0.189708E-01
    42  -0.213944E+00 -0.210865E+00  0.000000E+00  0.000000E+00  0.000000E+00  0.000000E+00  0.000000E+00  0.000000E+00 -0.382385E-01 -0.263790E-01 -0.127926E+00 -0.183218E-01
    43  -0.890443E-01 -0.996806E-01  0.000000E+00  0.000000E+00  0.000000E+00  0.000000E+00  0.000000E+00  0.000000E+00  0.368914E-01  0.759403E-01 -0.204632E+00 -0.788025E-02
    44   0.460543E+02  0.464110E+02  0.000000E+00  0.000000E+00  0.000000E+00  0.000000E+00  0.000000E+00  0.000000E+00 -0.867477E+00  0.502310E+02 -0.218246E+01 -0.770052E+00
    45  -0.712184E-02 -0.119406E-01  0.000000E+00  0.000000E+00  0.000000E+00  0.000000E+00  0.000000E+00  0.000000E+00  0.141906E+00  0.102609E+00 -0.242879E+00 -0.135767E-01
    46  -0.700028E+00 -0.694511E+00  0.000000E+00  0.000000E+00  0.000000E+00  0.000000E+00  0.000000E+00  0.000000E+00 -0.977426E+00  0.118965E+01 -0.563889E+00 -0.342843E+00
    47  -0.428018E+00 -0.430228E+00  0.000000E+00  0.000000E+00  0.000000E+00  0.000000E+00  0.000000E+00  0.000000E+00 -0.132234E+00  0.121266E+00 -0.314004E+00 -0.105255E+00
    48   0.782610E+00  0.801351E+00  0.000000E+00  0.000000E+00  0.000000E+00  0.000000E+00  0.000000E+00  0.000000E+00  0.275674E+00  0.131122E+01 -0.667890E+00 -0.117652E+00
    49  -0.123106E+01 -0.120941E+01  0.000000E+00  0.000000E+00  0.000000E+00  0.000000E+00  0.000000E+00  0.000000E+00 -0.198633E+01  0.196103E+01 -0.744100E+00 -0.440006E+00
    50   0.106176E+00  0.135713E+00  0.000000E+00  0.000000E+00  0.000000E+00  0.000000E+00  0.000000E+00  0.000000E+00  0.355055E+00  0.175843E-01 -0.207430E+00 -0.294954E-01
    51  -0.118369E+00 -0.110281E+00  0.000000E+00  0.000000E+00  0.000000E+00  0.000000E+00  0.000000E+00  0.000000E+00  0.128246E+00 -0.236186E-01 -0.184658E+00 -0.302516E-01
    52  -0.121848E+01 -0.121558E+01  0.000000E+00  0.000000E+00  0.000000E+00  0.000000E+00  0.000000E+00  0.000000E+00 -0.854551E+00 -0.753288E-01 -0.226263E+00 -0.594341E-01
    53   0.400894E+00  0.414581E+00  0.000000E+00  0.000000E+00  0.000000E+00  0.000000E+00  0.000000E+00  0.000000E+00  0.791497E+00  0.182534E-01 -0.264932E+00 -0.130238E+00
    54   0.101583E+01  0.101393E+01  0.000000E+00  0.000000E+00  0.000000E+00  0.000000E+00  0.000000E+00  0.000000E+00  0.145263E+01  0.952308E-01 -0.375434E+00 -0.158497E+00
    55   0.298596E+00  0.296007E+00  0.000000E+00  0.000000E+00  0.000000E+00  0.000000E+00  0.000000E+00  0.000000E+00 -0.372214E+00  0.163969E+01 -0.617630E+00 -0.353835E+00
    56   0.202647E+01  0.201258E+01  0.000000E+00  0.000000E+00  0.000000E+00  0.000000E+00  0.000000E+00  0.000000E+00 -0.478456E+00  0.381787E+01 -0.873219E+00 -0.453622E+00
    57  -0.524785E+00 -0.513884E+00  0.000000E+00  0.000000E+00  0.000000E+00  0.000000E+00  0.000000E+00  0.000000E+00 -0.559703E+00  0.912771E+00 -0.781659E+00 -0.852919E-01
    58  -0.115234E+01 -0.115306E+01  0.000000E+00  0.000000E+00  0.000000E+00  0.000000E+00  0.000000E+00  0.000000E+00 -0.969546E+00  0.450549E+00 -0.391465E+00 -0.242599E+00
    59   0.220106E+00  0.202796E+00  0.000000E+00  0.000000E+00  0.000000E+00  0.000000E+00  0.000000E+00  0.000000E+00  0.357943E+00 -0.128395E-01 -0.126900E+00 -0.154079E-01
    60   0.434644E+00  0.423517E+00  0.000000E+00  0.000000E+00  0.000000E+00  0.000000E+00  0.000000E+00  0.000000E+00  0.450753E+00  0.644953E+00 -0.560094E+00 -0.112095E+00
    61  -0.454316E+00 -0.463501E+00  0.000000E+00  0.000000E+00  0.000000E+00  0.000000E+00  0.000000E+00  0.000000E+00 -0.179134E+00 -0.396721E-01 -0.216434E+00 -0.282614E-01
    62   0.325644E+01  0.327756E+01  0.000000E+00  0.000000E+00  0.000000E+00  0.000000E+00  0.000000E+00  0.000000E+00 -0.284755E+01  0.889452E+01 -0.109986E+01 -0.166955E+01
    63  -0.238889E-01 -0.151245E-01  0.000000E+00  0.000000E+00  0.000000E+00  0.000000E+00  0.000000E+00  0.000000E+00  0.226628E+00  0.177932E-01 -0.232959E+00 -0.265869E-01
    64   0.119283E+01  0.118562E+01  0.000000E+00  0.000000E+00  0.000000E+00  0.000000E+00  0.000000E+00  0.000000E+00  0.154747E+01  0.146803E+00 -0.411586E+00 -0.970617E-01
    65   0.209781E+00  0.217740E+00  0.000000E+00  0.000000E+00  0.000000E+00  0.000000E+00  0.000000E+00  0.000000E+00  0.480001E+00  0.197911E+00 -0.388236E+00 -0.719356E-01
    66   0.738713E+00  0.754592E+00  0.000000E+00  0.000000E+00  0.000000E+00  0.000000E+00  0.000000E+00  0.000000E+00  0.106853E+01  0.898187E-02 -0.218376E+00 -0.104542E+00
    67  -0.170386E+00 -0.188672E+00  0.000000E+00  0.000000E+00  0.000000E+00  0.000000E+00  0.000000E+00  0.000000E+00  0.110377E-01 -0.256497E-01 -0.160211E+00 -0.138495E-01
    68  -0.813393E+00 -0.801631E+00  0.000000E+00  0.000000E+00  0.000000E+00  0.000000E+00  0.000000E+00  0.000000E+00 -0.563495E+00 -0.604059E-01 -0.140818E+00 -0.369123E-01
    69   0.775962E+00  0.756515E+00  0.000000E+00  0.000000E+00  0.000000E+00  0.000000E+00  0.000000E+00  0.000000E+00 -0.308722E+00  0.215415E+01 -0.710283E+00 -0.378630E+00
    70  -0.763646E-01 -0.821688E-01  0.000000E+00  0.000000E+00  0.000000E+00  0.000000E+00  0.000000E+00  0.000000E+00  0.353499E+00  0.816126E-01 -0.462658E+00 -0.546230E-01
    71   0.101674E+02  0.101817E+02  0.000000E+00  0.000000E+00  0.000000E+00  0.000000E+00  0.000000E+00  0.000000E+00  0.761017E-01  0.120256E+02 -0.126501E+01 -0.655008E+00
    72  -0.158141E+01 -0.157936E+01  0.000000E+00  0.000000E+00  0.000000E+00  0.000000E+00  0.000000E+00  0.000000E+00 -0.114281E+01 -0.344253E-02 -0.310534E+00 -0.122573E+00
    73   0.318924E+01  0.322610E+01  0.000000E+00  0.000000E+00  0.000000E+00  0.000000E+00  0.000000E+00  0.000000E+00  0.554433E+00  0.391565E+01 -0.728620E+00 -0.515363E+00
    74  -0.521984E-01 -0.547007E-01  0.000000E+00  0.000000E+00  0.000000E+00  0.000000E+00  0.000000E+00  0.000000E+00  0.112261E+00  0.322699E-02 -0.161511E+00 -0.867769E-02
    75  -0.286341E+00 -0.273929E+00  0.000000E+00  0.000000E+00  0.000000E+00  0.000000E+00  0.000000E+00  0.000000E+00 -0.707605E-01 -0.237254E-01 -0.164779E+00 -0.146646E-01
    76   0.160677E+01  0.155202E+01  0.000000E+00  0.000000E+00  0.000000E+00  0.000000E+00  0.000000E+00  0.000000E+00 -0.657839E+00  0.357740E+01 -0.103128E+01 -0.336264E+00
    77  -0.311307E-01 -0.257473E-01  0.000000E+00  0.000000E+00  0.000000E+00  0.000000E+00  0.000000E+00  0.000000E+00  0.147121E+00 -0.114389E-02 -0.159946E+00 -0.117784E-01
    78  -0.604678E+00 -0.606184E+00  0.000000E+00  0.000000E+00  0.000000E+00  0.000000E+00  0.000000E+00  0.000000E+00 -0.194498E+00  0.242283E-02 -0.343815E+00 -0.702936E-01
    79   0.264073E+00  0.253805E+00  0.000000E+00  0.000000E+00  0.000000E+00  0.000000E+00  0.000000E+00  0.000000E+00  0.313598E+00  0.614182E+00 -0.556900E+00 -0.117075E+00
    80  -0.321746E+00 -0.325832E+00  0.000000E+00  0.000000E+00  0.000000E+00  0.000000E+00  0.000000E+00  0.000000E+00 -0.120514E-01 -0.568096E-02 -0.264207E+00 -0.438928E-01
    81   0.530955E+01  0.534553E+01  0.000000E+00  0.000000E+00  0.000000E+00  0.000000E+00  0.000000E+00  0.000000E+00 -0.802468E-03  0.671682E+01 -0.112579E+01 -0.244688E+00
    82  -0.182108E+00 -0.180225E+00  0.000000E+00  0.000000E+00  0.000000E+00  0.000000E+00  0.000000E+00  0.000000E+00 -0.108751E-01 -0.123515E-01 -0.145628E+00 -0.113712E-01
    83   0.102859E-01  0.308572E-02  0.000000E+00  0.000000E+00  0.000000E+00  0.000000E+00  0.000000E+00  0.000000E+00  0.204635E+00  0.260666E+00 -0.415464E+00 -0.467515E-01
    84  -0.220750E+01 -0.220917E+01  0.000000E+00  0.000000E+00  0.000000E+00  0.000000E+00  0.000000E+00  0.000000E+00 -0.194738E+01  0.545263E+00 -0.418413E+00 -0.388636E+00
    85  -0.107047E+01 -0.106967E+01  0.000000E+00  0.000000E+00  0.000000E+00  0.000000E+00  0.000000E+00  0.000000E+00 -0.684965E+00  0.124052E-01 -0.269805E+00 -0.127304E+00
    86  -0.299918E+00 -0.296697E+00  0.000000E+00  0.000000E+00  0.000000E+00  0.000000E+00  0.000000E+00  0.000000E+00 -0.756869E-01 -0.345920E-01 -0.168036E+00 -0.183821E-01
    87  -0.195624E+00 -0.208227E+00  0.000000E+00  0.000000E+00  0.000000E+00  0.000000E+00  0.000000E+00  0.000000E+00  0.584398E-02 -0.336880E-01 -0.143493E+00 -0.368897E-01
    88  -0.211227E+01 -0.211698E+01  0.000000E+00  0.000000E+00  0.000000E+00  0.000000E+00  0.000000E+00  0.000000E+00 -0.192014E+01  0.682763E+00 -0.609987E+00 -0.269606E+00
    89   0.189899E+01  0.188855E+01  0.000000E+00  0.000000E+00  0.000000E+00  0.000000E+00  0.000000E+00  0.000000E+00  0.764105E-01  0.275359E+01 -0.829775E+00 -0.111683E+00
    90  -0.133985E+01 -0.132526E+01  0.000000E+00  0.000000E+00  0.000000E+00  0.000000E+00  0.000000E+00  0.000000E+00 -0.982297E+00 -0.864413E-01 -0.198921E+00 -0.575988E-01
    91   0.110629E+00  0.906614E-01  0.000000E+00  0.000000E+00  0.000000E+00  0.000000E+00  0.000000E+00  0.000000E+00  0.494024E+00  0.204505E-01 -0.378704E+00 -0.451089E-01
    92   0.144009E+00  0.152592E+00  0.000000E+00  0.000000E+00  0.000000E+00  0.000000E+00  0.000000E+00  0.000000E+00  0.251385E+00  0.131025E-01 -0.100244E+00 -0.116515E-01
    93   0.799216E+01  0.803597E+01  0.000000E+00  0.000000E+00  0.000000E+00  0.000000E+00  0.000000E+00  0.000000E+00  0.136701E+01  0.929089E+01 -0.996145E+00 -0.162578E+01
    94  -0.129047E+01 -0.129481E+01  0.000000E+00  0.000000E+00  0.000000E+00  0.000000E+00  0.000000E+00  0.000000E+00 -0.844484E+00 -0.262923E-01 -0.315407E+00 -0.108629E+00
    95  -0.868114E+00 -0.862406E+00  0.000000E+00  0.000000E+00  0.000000E+00  0.000000E+00  0.000000E+00  0.000000E+00 -0.536574E+00 -0.722695E-01 -0.205628E+00 -0.479347E-01
    96  -0.259882E-01 -0.324399E-01  0.000000E+00  0.000000E+00  0.000000E+00  0.000000E+00  0.000000E+00  0.000000E+00  0.841647E-01  0.492277E-01 -0.159060E+00 -0.677249E-02
    97  -0.990978E+00 -0.996010E+00  0.000000E+00  0.000000E+00  0.000000E+00  0.000000E+00  0.000000E+00  0.000000E+00 -0.645982E+00  0.242567E-01 -0.252913E+00 -0.121372E+00
    98  -0.308782E+01 -0.308809E+01  0.000000E+00  0.000000E+00  0.000000E+00  0.000000E+00  0.000000E+00  0.000000E+00 -0.370201E+01  0.224047E+01 -0.628221E+00 -0.998336E+00
    99   0.119346E+01  0.118442E+01  0.000000E+00  0.000000E+00  0.000000E+00  0.000000E+00  0.000000E+00  0.000000E+00  0.114079E+01  0.744647E+00 -0.526081E+00 -0.174928E+00
   100   0.357307E+01  0.361576E+01  0.000000E+00  0.000000E+00  0.000000E+00  0.000000E+00  0.000000E+00  0.000000E+00  0.261619E+00  0.455832E+01 -0.882085E+00 -0.322101E+00
   101   0.717908E-01  0.467527E-01  0.000000E+00  0.000000E+00  0.000000E+00  0.000000E+00  0.000000E+00  0.000000E+00  0.301813E+00 -0.322044E-01 -0.203810E+00 -0.190460E-01
   102  -0.263554E+01 -0.262637E+01  0.000000E+00  0.000000E+00  0.000000E+00  0.000000E+00  0.000000E+00  0.000000E+00 -0.253874E+01  0.921616E+00 -0.568428E+00 -0.440822E+00
   103   0.870125E-01  0.100499E+00  0.000000E+00  0.000000E+00  0.000000E+00  0.000000E+00  0.000000E+00  0.000000E+00 -0.684844E+00  0.174053E+01 -0.817628E+00 -0.137562E+00
   104  -0.102183E+01 -0.101903E+01  0.000000E+00  0.000000E+00  0.000000E+00  0.000000E+00  0.000000E+00  0.000000E+00 -0.658860E+00 -0.852151E-01 -0.233952E+00 -0.409993E-01
   105  -0.660759E+00 -0.664259E+00  0.000000E+00  0.000000E+00  0.000000E+00  0.000000E+00  0.000000E+00  0.000000E+00 -0.422800E+00  0.401399E+00 -0.483308E+00 -0.159549E+00
   106  -0.349293E+00 -0.339642E+00  0.000000E+00  0.000000E+00  0.000000E+00  0.000000E+00  0.000000E+00  0.000000E+00 -0.182531E+00 -0.242222E-01 -0.120518E+00 -0.123713E-01
   107   0.682441E+00  0.674818E+00  0.000000E+00  0.000000E+00  0.000000E+00  0.000000E+00  0.000000E+00  0.000000E+00  0.119797E+00  0.119266E+01 -0.585639E+00 -0.519976E-01
   108   0.241815E+01  0.241674E+01  0.000000E+00  0.000000E+00  0.000000E+00  0.000000E+00  0.000000E+00  0.000000E+00 -0.742503E+00  0.421969E+01 -0.937980E+00 -0.122458E+00
   109  -0.454651E+00 -0.470461E+00  0.000000E+00  0.000000E+00  0.000000E+00  0.000000E+00  0.000000E+00  0.000000E+00 -0.244533E+00 -0.440559E-01 -0.148267E+00 -0.336051E-01
   110   0.661610E+00  0.711115E+00  0.000000E+00  0.000000E+00  0.000000E+00  0.000000E+00  0.000000E+00  0.000000E+00  0.120771E+00  0.149481E+01 -0.652764E+00 -0.251700E+00
   111  -0.345626E+00 -0.363113E+00  0.000000E+00  0.000000E+00  0.000000E+00  0.000000E+00  0.000000E+00  0.000000E+00 -0.508765E-01 -0.420331E-01 -0.234067E+00 -0.361367E-01
   112  -0.122967E+01 -0.121166E+01  0.000000E+00  0.000000E+00  0.000000E+00  0.000000E+00  0.000000E+00  0.000000E+00 -0.880477E+00  0.363586E+00 -0.437017E+00 -0.257748E+00
   113  -0.134522E+01 -0.134864E+01  0.000000E+00  0.000000E+00  0.000000E+00  0.000000E+00  0.000000E+00  0.000000E+00 -0.914369E+00 -0.763313E-01 -0.288276E+00 -0.696654E-01
   114   0.413443E+01  0.413632E+01  0.000000E+00  0.000000E+00  0.000000E+00  0.000000E+00  0.000000E+00  0.000000E+00 -0.735140E-01  0.584683E+01 -0.887600E+00 -0.749395E+00
   115  -0.548895E+00 -0.550738E+00  0.000000E+00  0.000000E+00  0.000000E+00  0.000000E+00  0.000000E+00  0.000000E+00 -0.557695E+00  0.862806E+00 -0.659738E+00 -0.196111E+00
   116  -0.383517E+00 -0.374198E+00  0.000000E+00  0.000000E+00  0.000000E+00  0.000000E+00  0.000000E+00  0.000000E+00 -0.254379E-01  0.190671E-01 -0.336939E+00 -0.308882E-01
   117   0.569177E+00  0.575853E+00  0.000000E+00  0.000000E+00  0.000000E+00  0.000000E+00  0.000000E+00  0.000000E+00 -0.515454E+00  0.180160E+01 -0.669843E+00 -0.404506E-01
   118  -0.122882E+00 -0.114877E+00  0.000000E+00  0.000000E+00  0.000000E+00  0.000000E+00  0.000000E+00  0.000000E+00  0.196490E+00 -0.231511E-01 -0.255450E+00 -0.327658E-01
   119  -0.869702E+00 -0.885382E+00  0.000000E+00  0.000000E+00  0.000000E+00  0.000000E+00  0.000000E+00  0.000000E+00 -0.566493E+00 -0.478123E-01 -0.195267E+00 -0.758088E-01
   120  -0.309400E+00 -0.317131E+00  0.000000E+00  0.000000E+00  0.000000E+00  0.000000E+00  0.000000E+00  0.000000E+00 -0.243488E-01 -0.398535E-01 -0.223402E+00 -0.295259E-01
   121  -0.343199E+00 -0.314858E+00  0.000000E+00  0.000000E+00  0.000000E+00  0.000000E+00  0.000000E+00  0.000000E+00 -0.123672E+01  0.199880E+01 -0.739453E+00 -0.337488E+00
   122   0.150595E+00  0.172558E+00  0.000000E+00  0.000000E+00  0.000000E+00  0.000000E+00  0.000000E+00  0.000000E+00  0.455177E+00  0.636646E-01 -0.290647E+00 -0.556370E-01
   123   0.702667E+00  0.688869E+00  0.000000E+00  0.000000E+00  0.000000E+00  0.000000E+00  0.000000E+00  0.000000E+00  0.601040E+00  0.708213E+00 -0.507683E+00 -0.112701E+00
   124   0.208371E+02  0.208410E+02  0.000000E+00  0.000000E+00  0.000000E+00  0.000000E+00  0.000000E+00  0.000000E+00 -0.447347E-01  0.233877E+02 -0.160830E+01 -0.893646E+00
   125  -0.345296E+00 -0.342056E+00  0.000000E+00  0.000000E+00  0.000000E+00  0.000000E+00  0.000000E+00  0.000000E+00  0.398330E-01  0.128824E+00 -0.442544E+00 -0.681689E-01
   126  -0.117033E+01 -0.117095E+01  0.000000E+00  0.000000E+00  0.000000E+00  0.000000E+00  0.000000E+00  0.000000E+00 -0.132164E+01  0.105860E+01 -0.511659E+00 -0.396252E+00
   127  -0.217303E+01 -0.217362E+01  0.000000E+00  0.000000E+00  0.000000E+00  0.000000E+00  0.000000E+00  0.000000E+00 -0.166758E+01  0.153895E-01 -0.306435E+00 -0.214990E+00
   128  -0.233663E+00 -0.203407E+00  0.000000E+00  0.000000E+00  0.000000E+00  0.000000E+00  0.000000E+00  0.000000E+00 -0.508665E+01  0.825192E+01 -0.954124E+00 -0.241456E+01
   129   0.275626E-01  0.249280E-01  0.000000E+00  0.000000E+00  0.000000E+00  0.000000E+00  0.000000E+00  0.000000E+00  0.137136E+00  0.101106E-01 -0.114424E+00 -0.789418E-02
   130  -0.678271E+00 -0.661731E+00  0.000000E+00  0.000000E+00  0.000000E+00  0.000000E+00  0.000000E+00  0.000000E+00 -0.311526E+01  0.413400E+01 -0.936434E+00 -0.744036E+00
   131  -0.115258E+00 -0.120343E+00  0.000000E+00  0.000000E+00  0.000000E+00  0.000000E+00  0.000000E+00  0.000000E+00  0.266130E-01 -0.182789E-01 -0.115825E+00 -0.128528E-01
   132   0.131759E+00  0.129800E+00  0.000000E+00  0.000000E+00  0.000000E+00  0.000000E+00  0.000000E+00  0.000000E+00 -0.287147E+00  0.134394E+01 -0.741651E+00 -0.185342E+00
   133  -0.148247E+01 -0.149398E+01  0.000000E+00  0.000000E+00  0.000000E+00  0.000000E+00  0.000000E+00  0.000000E+00 -0.124591E+01  0.557969E+00 -0.587824E+00 -0.218222E+00
   134  -0.537529E+00 -0.547569E+00  0.000000E+00  0.000000E+00  0.000000E+00  0.000000E+00  0.000000E+00  0.000000E+00 -0.294519E+00 -0.474829E-01 -0.181134E+00 -0.244331E-01
   135  -0.139397E+00 -0.151745E+00  0.000000E+00  0.000000E+00  0.000000E+00  0.000000E+00  0.000000E+00  0.000000E+00  0.222222E+00  0.227407E+00 -0.472737E+00 -0.128637E+00
   136   0.163695E+01  0.162347E+01  0.000000E+00  0.000000E+00  0.000000E+00  0.000000E+00  0.000000E+00  0.000000E+00 -0.210078E+01  0.555451E+01 -0.943690E+00 -0.886565E+00
   137  -0.117516E+01 -0.117535E+01  0.000000E+00  0.000000E+00  0.000000E+00  0.000000E+00  0.000000E+00  0.000000E+00 -0.110107E+01  0.741579E+00 -0.541481E+00 -0.274371E+00
   138  -0.676386E+00 -0.682494E+00  0.000000E+00  0.000000E+00  0.000000E+00  0.000000E+00  0.000000E+00  0.000000E+00 -0.304583E+00  0.199691E+00 -0.504572E+00 -0.730299E-01
   139  -0.842217E+00 -0.833069E+00  0.000000E+00  0.000000E+00  0.000000E+00  0.000000E+00  0.000000E+00  0.000000E+00 -0.406279E+00 -0.678113E-01 -0.306190E+00 -0.527889E-01
   140  -0.606897E+00 -0.600299E+00  0.000000E+00  0.000000E+00  0.000000E+00  0.000000E+00  0.000000E+00  0.000000E+00 -0.425857E+00 -0.421511E-01 -0.104879E+00 -0.274115E-01
   141   0.551779E+00  0.574228E+00  0.000000E+00  0.000000E+00  0.000000E+00  0.000000E+00  0.000000E+00  0.000000E+00  0.818243E+00  0.112837E-01 -0.171316E+00 -0.839837E-01
   142   0.359316E+01  0.359047E+01  0.000000E+00  0.000000E+00  0.000000E+00  0.000000E+00  0.000000E+00  0.000000E+00 -0.214926E+01  0.792278E+01 -0.962936E+00 -0.122011E+01
   143  -0.108875E+00 -0.103486E+00  0.000000E+00  0.000000E+00  0.000000E+00  0.000000E+00  0.000000E+00  0.000000E+00  0.486150E-01  0.141696E-02 -0.144508E+00 -0.901070E-02
   144  -0.179506E+01 -0.178734E+01  0.000000E+00  0.000000E+00  0.000000E+00  0.000000E+00  0.000000E+00  0.000000E+00 -0.165543E+01  0.700555E+00 -0.540253E+00 -0.292213E+00
   145   0.944601E+00  0.985000E+00  0.000000E+00  0.000000E+00  0.000000E+00  0.000000E+00  0.000000E+00  0.000000E+00 -0.996966E+00  0.334863E+01 -0.861739E+00 -0.504927E+00
   146  -0.105626E+01 -0.106211E+01  0.000000E+00  0.000000E+00  0.000000E+00  0.000000E+00  0.000000E+00  0.000000E+00 -0.691253E+00 -0.660591E-01 -0.240669E+00 -0.641269E-01
   147  -0.448026E+00 -0.455845E+00  0.000000E+00  0.000000E+00  0.000000E+00  0.000000E+00  0.000000E+00  0.000000E+00 -0.193037E+00 -0.439820E-01 -0.174889E+00 -0.439372E-01
   148  -0.126053E+00 -0.117498E+00  0.000000E+00  0.000000E+00  0.000000E+00  0.000000E+00  0.000000E+00  0.000000E+00 -0.267887E+00  0.875538E+00 -0.520759E+00 -0.204390E+00
   149  -0.258769E+01 -0.258023E+01  0.000000E+00  0.000000E+00  0.000000E+00  0.000000E+00  0.000000E+00  0.000000E+00 -0.370849E+01  0.291722E+01 -0.688641E+00 -0.110031E+01
   150   0.425032E+00  0.428664E+00  0.000000E+00  0.000000E+00  0.000000E+00  0.000000E+00  0.000000E+00  0.000000E+00 -0.410355E+01  0.748774E+01 -0.900005E+00 -0.205552E+01
   151  -0.258598E+00 -0.257947E+00  0.000000E+00  0.000000E+00  0.000000E+00  0.000000E+00  0.000000E+00  0.000000E+00 -0.332307E+01  0.533480E+01 -0.827358E+00 -0.144232E+01
   152   0.132771E+01  0.134098E+01  0.000000E+00  0.000000E+00  0.000000E+00  0.000000E+00  0.000000E+00  0.000000E+00 -0.518688E+01  0.105625E+02 -0.981471E+00 -0.305314E+01
   153  -0.276733E+01 -0.276820E+01  0.000000E+00  0.000000E+00  0.000000E+00  0.000000E+00  0.000000E+00  0.000000E+00 -0.243864E+01  0.562192E+00 -0.463430E+00 -0.428320E+00
   154   0.461618E+01  0.467166E+01  0.000000E+00  0.000000E+00  0.000000E+00  0.000000E+00  0.000000E+00  0.000000E+00 -0.616210E+01  0.164104E+02 -0.115690E+01 -0.441979E+01
   155  -0.265322E+01 -0.265650E+01  0.000000E+00  0.000000E+00  0.000000E+00  0.000000E+00  0.000000E+00  0.000000E+00 -0.215331E+01  0.189474E+00 -0.368885E+00 -0.323783E+00
   156  -0.290290E+01 -0.290042E+01  0.000000E+00  0.000000E+00  0.000000E+00  0.000000E+00  0.000000E+00  0.000000E+00 -0.308518E+01  0.147456E+01 -0.567898E+00 -0.721907E+00
   157  -0.261994E+01 -0.262160E+01  0.000000E+00  0.000000E+00  0.000000E+00  0.000000E+00  0.000000E+00  0.000000E+00 -0.210773E+01  0.150085E+00 -0.363175E+00 -0.300783E+00
   158  -0.306579E+01 -0.306665E+01  0.000000E+00  0.000000E+00  0.000000E+00  0.000000E+00  0.000000E+00  0.000000E+00 -0.326397E+01  0.155684E+01 -0.564397E+00 -0.795119E+00
   159  -0.273407E+01 -0.273390E+01  0.000000E+00  0.000000E+00  0.000000E+00  0.000000E+00  0.000000E+00  0.000000E+00 -0.226661E+01  0.273675E+00 -0.416350E+00 -0.324609E+00
   160  -0.233981E+01 -0.233959E+01  0.000000E+00  0.000000E+00  0.000000E+00  0.000000E+00  0.000000E+00  0.000000E+00 -0.271271E+01  0.163523E+01 -0.616668E+00 -0.645452E+00
   161  -0.250148E+01 -0.249664E+01  0.000000E+00  0.000000E+00  0.000000E+00  0.000000E+00  0.000000E+00  0.000000E+00 -0.357478E+01  0.276589E+01 -0.705264E+00 -0.982489E+00
   162  -0.224259E+01 -0.224342E+01  0.000000E+00  0.000000E+00  0.000000E+00  0.000000E+00  0.000000E+00  0.000000E+00 -0.191346E+01  0.462122E+00 -0.445510E+00 -0.346576E+00
   163  -0.253954E+01 -0.254545E+01  0.000000E+00  0.000000E+00  0.000000E+00  0.000000E+00  0.000000E+00  0.000000E+00 -0.203612E+01  0.149905E+00 -0.355716E+00 -0.303527E+00
   164  -0.178653E+01 -0.177529E+01  0.000000E+00  0.000000E+00  0.000000E+00  0.000000E+00  0.000000E+00  0.000000E+00 -0.488730E+01  0.593388E+01 -0.831811E+00 -0.199006E+01
   165  -0.327015E+00 -0.334958E+00  0.000000E+00  0.000000E+00  0.000000E+00  0.000000E+00  0.000000E+00  0.000000E+00 -0.677419E-01 -0.394400E-01 -0.193219E+00 -0.345563E-01
   166   0.363790E+01  0.366217E+01  0.000000E+00  0.000000E+00  0.000000E+00  0.000000E+00  0.000000E+00  0.000000E+00  0.123319E+01  0.410089E+01 -0.766355E+00 -0.905554E+00
   167  -0.738169E+00 -0.736323E+00  0.000000E+00  0.000000E+00  0.000000E+00  0.000000E+00  0.000000E+00  0.000000E+00 -0.426848E+00  0.149089E+00 -0.366724E+00 -0.918403E-01
   168   0.118379E+01  0.122040E+01  0.000000E+00  0.000000E+00  0.000000E+00  0.000000E+00  0.000000E+00  0.000000E+00 -0.115063E+01  0.396945E+01 -0.772600E+00 -0.825814E+00
   169   0.951212E+00  0.944319E+00  0.000000E+00  0.000000E+00  0.000000E+00  0.000000E+00  0.000000E+00  0.000000E+00  0.656753E+00  0.910574E+00 -0.505389E+00 -0.117619E+00
   170  -0.697414E+00 -0.695375E+00  0.000000E+00  0.000000E+00  0.000000E+00  0.000000E+00  0.000000E+00  0.000000E+00 -0.625425E+00  0.847612E+00 -0.489712E+00 -0.427850E+00
   171   0.312386E+00  0.301997E+00  0.000000E+00  0.000000E+00  0.000000E+00  0.000000E+00  0.000000E+00  0.000000E+00 -0.109912E-01  0.112167E+01 -0.627752E+00 -0.180931E+00
   172  -0.389632E+00 -0.380421E+00  0.000000E+00  0.000000E+00  0.000000E+00  0.000000E+00  0.000000E+00  0.000000E+00 -0.107185E+00 -0.252799E-01 -0.230697E+00 -0.172593E-01
   173   0.121984E+01  0.122005E+01  0.000000E+00  0.000000E+00  0.000000E+00  0.000000E+00  0.000000E+00  0.000000E+00 -0.704959E+00  0.280147E+01 -0.833451E+00 -0.430098E-01
   174   0.317652E-01  0.488606E-01  0.000000E+00  0.000000E+00  0.000000E+00  0.000000E+00  0.000000E+00  0.000000E+00  0.156653E+00  0.684988E+00 -0.581814E+00 -0.210967E+00
   175  -0.378945E+00 -0.387397E+00  0.000000E+00  0.000000E+00  0.000000E+00  0.000000E+00  0.000000E+00  0.000000E+00 -0.124364E-01  0.969184E-02 -0.314235E+00 -0.704180E-01
   176  -0.430239E-01 -0.413972E-01  0.000000E+00  0.000000E+00  0.000000E+00  0.000000E+00  0.000000E+00  0.000000E+00 -0.208439E+00  0.691273E+00 -0.483474E+00 -0.407584E-01
   177  -0.130094E+00 -0.134599E+00  0.000000E+00  0.000000E+00  0.000000E+00  0.000000E+00  0.000000E+00  0.000000E+00  0.787564E-01  0.180751E-01 -0.221577E+00 -0.985356E-02
   178  -0.110458E+01 -0.109850E+01  0.000000E+00  0.000000E+00  0.000000E+00  0.000000E+00  0.000000E+00  0.000000E+00 -0.792387E+00 -0.788154E-01 -0.193136E+00 -0.341648E-01
   179   0.849083E+00  0.854049E+00  0.000000E+00  0.000000E+00  0.000000E+00  0.000000E+00  0.000000E+00  0.000000E+00 -0.329205E-02  0.173684E+01 -0.774838E+00 -0.104663E+00
   180   0.355073E+01  0.353127E+01  0.000000E+00  0.000000E+00  0.000000E+00  0.000000E+00  0.000000E+00  0.000000E+00 -0.214877E+01  0.805041E+01 -0.965995E+00 -0.140438E+01
   181  -0.100319E+01 -0.100974E+01  0.000000E+00  0.000000E+00  0.000000E+00  0.000000E+00  0.000000E+00  0.000000E+00 -0.576883E+00  0.309986E-01 -0.373765E+00 -0.900925E-01
   182  -0.289538E+01 -0.289985E+01  0.000000E+00  0.000000E+00  0.000000E+00  0.000000E+00  0.000000E+00  0.000000E+00 -0.268194E+01  0.783442E+00 -0.549926E+00 -0.451426E+00
   183  -0.125994E+01 -0.125932E+01  0.000000E+00  0.000000E+00  0.000000E+00  0.000000E+00  0.000000E+00  0.000000E+00 -0.848900E+00 -0.335690E-02 -0.299837E+00 -0.107226E+00
   184   0.197918E+01  0.203356E+01  0.000000E+00  0.000000E+00  0.000000E+00  0.000000E+00  0.000000E+00  0.000000E+00 -0.379890E+01  0.866374E+01 -0.104406E+01 -0.178722E+01
   185  -0.804308E+00 -0.803794E+00  0.000000E+00  0.000000E+00  0.000000E+00  0.000000E+00  0.000000E+00  0.000000E+00 -0.580974E+00 -0.576025E-01 -0.118837E+00 -0.463803E-01
   186   0.180900E+01  0.177285E+01  0.000000E+00  0.000000E+00  0.000000E+00  0.000000E+00  0.000000E+00  0.000000E+00 -0.300241E+01  0.725393E+01 -0.896675E+00 -0.158199E+01
   187   0.173176E+01  0.173283E+01  0.000000E+00  0.000000E+00  0.000000E+00  0.000000E+00  0.000000E+00  0.000000E+00 -0.835506E+00  0.347313E+01 -0.849116E+00 -0.556712E-01
   188  -0.760464E+00 -0.764242E+00  0.000000E+00  0.000000E+00  0.000000E+00  0.000000E+00  0.000000E+00  0.000000E+00 -0.458875E+00 -0.492720E-01 -0.185014E+00 -0.710809E-01
   189  -0.280029E+01 -0.279967E+01  0.000000E+00  0.000000E+00  0.000000E+00  0.000000E+00  0.000000E+00  0.000000E+00 -0.297100E+01  0.144561E+01 -0.537706E+00 -0.736577E+00
   190  -0.295353E+01 -0.296556E+01  0.000000E+00  0.000000E+00  0.000000E+00  0.000000E+00  0.000000E+00  0.000000E+00 -0.290865E+01  0.113886E+01 -0.509622E+00 -0.686153E+00
   191   0.357964E+00  0.375960E+00  0.000000E+00  0.000000E+00  0.000000E+00  0.000000E+00  0.000000E+00  0.000000E+00 -0.502221E+01  0.906638E+01 -0.928365E+00 -0.273985E+01
   192  -0.223042E+01 -0.223246E+01  0.000000E+00  0.000000E+00  0.000000E+00  0.000000E+00  0.000000E+00  0.000000E+00 -0.173240E+01  0.511314E-01 -0.310321E+00 -0.240868E+00
   193  -0.200220E+01 -0.200073E+01  0.000000E+00  0.000000E+00  0.000000E+00  0.000000E+00  0.000000E+00  0.000000E+00 -0.160288E+01  0.207625E+00 -0.339693E+00 -0.265777E+00
   194  -0.321868E+01 -0.321876E+01  0.000000E+00  0.000000E+00  0.000000E+00  0.000000E+00  0.000000E+00  0.000000E+00 -0.331562E+01  0.111087E+01 -0.634132E+00 -0.379878E+00
   195  -0.219083E+01 -0.218374E+01  0.000000E+00  0.000000E+00  0.000000E+00  0.000000E+00  0.000000E+00  0.000000E+00 -0.166051E+01 -0.598397E-01 -0.355526E+00 -0.107863E+00
   196  -0.308025E+01 -0.308108E+01  0.000000E+00  0.000000E+00  0.000000E+00  0.000000E+00  0.000000E+00  0.000000E+00 -0.294272E+01  0.772670E+00 -0.569180E+00 -0.341842E+00
   197   0.144017E+03  0.142212E+03  0.000000E+00  0.000000E+00  0.000000E+00  0.000000E+00  0.000000E+00  0.000000E+00 -0.273782E+01  0.150816E+03 -0.290938E+01 -0.295651E+01
   198   0.554841E+02  0.564072E+02  0.000000E+00  0.000000E+00  0.000000E+00  0.000000E+00  0.000000E+00  0.000000E+00 -0.184193E+01  0.619416E+02 -0.226263E+01 -0.142981E+01
   199   0.528347E+02  0.536730E+02  0.000000E+00  0.000000E+00  0.000000E+00  0.000000E+00  0.000000E+00  0.000000E+00 -0.212215E+01  0.592075E+02 -0.224874E+01 -0.116364E+01
   200   0.529253E+02  0.536565E+02  0.000000E+00  0.000000E+00  0.000000E+00  0.000000E+00  0.000000E+00  0.000000E+00 -0.202186E+01  0.590439E+02 -0.225045E+01 -0.111510E+01
   201   0.382356E+02  0.387244E+02  0.000000E+00  0.000000E+00  0.000000E+00  0.000000E+00  0.000000E+00  0.000000E+00 -0.219690E+01  0.435393E+02 -0.205684E+01 -0.561171E+00
   202   0.391094E+02  0.395340E+02  0.000000E+00  0.000000E+00  0.000000E+00  0.000000E+00  0.000000E+00  0.000000E+00 -0.203082E+01  0.442486E+02 -0.206236E+01 -0.621465E+00
   203   0.545718E+02  0.552633E+02  0.000000E+00  0.000000E+00  0.000000E+00  0.000000E+00  0.000000E+00  0.000000E+00 -0.163493E+01  0.604383E+02 -0.225383E+01 -0.128620E+01
   204   0.567360E+02  0.574942E+02  0.000000E+00  0.000000E+00  0.000000E+00  0.000000E+00  0.000000E+00  0.000000E+00 -0.135285E+01  0.626459E+02 -0.226171E+01 -0.153716E+01
   205   0.552194E+02  0.560446E+02  0.000000E+00  0.000000E+00  0.000000E+00  0.000000E+00  0.000000E+00  0.000000E+00 -0.146401E+01  0.612975E+02 -0.224175E+01 -0.154710E+01
   206   0.108723E+03  0.110079E+03  0.000000E+00  0.000000E+00  0.000000E+00  0.000000E+00  0.000000E+00  0.000000E+00 -0.470948E+01  0.118819E+03 -0.271116E+01 -0.131986E+01
   207   0.388540E+02  0.391451E+02  0.000000E+00  0.000000E+00  0.000000E+00  0.000000E+00  0.000000E+00  0.000000E+00 -0.169146E+01  0.435776E+02 -0.204228E+01 -0.698694E+00
   208   0.103474E+03  0.103698E+03  0.000000E+00  0.000000E+00  0.000000E+00  0.000000E+00  0.000000E+00  0.000000E+00 -0.419685E+01  0.112018E+03 -0.268895E+01 -0.143454E+01
   209   0.393986E+02  0.396311E+02  0.000000E+00  0.000000E+00  0.000000E+00  0.000000E+00  0.000000E+00  0.000000E+00 -0.152706E+01  0.439493E+02 -0.204342E+01 -0.747720E+00
   210   0.867039E+02  0.868120E+02  0.000000E+00  0.000000E+00  0.000000E+00  0.000000E+00  0.000000E+00  0.000000E+00 -0.223722E+01  0.932472E+02 -0.246359E+01 -0.173435E+01
   211   0.108945E+03  0.107134E+03  0.000000E+00  0.000000E+00  0.000000E+00  0.000000E+00  0.000000E+00  0.000000E+00 -0.846906E+00  0.113409E+03 -0.258035E+01 -0.284786E+01
   212   0.713595E+02  0.724679E+02  0.000000E+00  0.000000E+00  0.000000E+00  0.000000E+00  0.000000E+00  0.000000E+00 -0.317780E+01  0.793586E+02 -0.233899E+01 -0.137387E+01
   213   0.743619E+02  0.760594E+02  0.000000E+00  0.000000E+00  0.000000E+00  0.000000E+00  0.000000E+00  0.000000E+00 -0.317955E+01  0.829916E+02 -0.235608E+01 -0.139660E+01
   214   0.101442E+03  0.996443E+02  0.000000E+00  0.000000E+00  0.000000E+00  0.000000E+00  0.000000E+00  0.000000E+00 -0.194927E+00  0.105203E+03 -0.248736E+01 -0.287637E+01
   215   0.105098E+03  0.105816E+03  0.000000E+00  0.000000E+00  0.000000E+00  0.000000E+00  0.000000E+00  0.000000E+00 -0.545624E+01  0.115279E+03 -0.268962E+01 -0.131670E+01
   216   0.979243E+02  0.993417E+02  0.000000E+00  0.000000E+00  0.000000E+00  0.000000E+00  0.000000E+00  0.000000E+00 -0.257666E+01  0.106156E+03 -0.258141E+01 -0.165593E+01
   217   0.653966E+02  0.677438E+02  0.000000E+00  0.000000E+00  0.000000E+00  0.000000E+00  0.000000E+00  0.000000E+00 -0.162905E+01  0.741879E+02 -0.236447E+01 -0.245063E+01
   218   0.122310E+03  0.124961E+03  0.000000E+00  0.000000E+00  0.000000E+00  0.000000E+00  0.000000E+00  0.000000E+00 -0.130802E+01  0.132216E+03 -0.269983E+01 -0.324713E+01
   219   0.794259E+02  0.812056E+02  0.000000E+00  0.000000E+00  0.000000E+00  0.000000E+00  0.000000E+00  0.000000E+00 -0.384397E+01  0.891421E+02 -0.236947E+01 -0.172307E+01
   220   0.652278E+02  0.677246E+02  0.000000E+00  0.000000E+00  0.000000E+00  0.000000E+00  0.000000E+00  0.000000E+00 -0.173197E+01  0.743131E+02 -0.236255E+01 -0.249397E+01
   221   0.684618E+02  0.681524E+02  0.000000E+00  0.000000E+00  0.000000E+00  0.000000E+00  0.000000E+00  0.000000E+00 -0.551867E+00  0.727224E+02 -0.222569E+01 -0.179249E+01
   222   0.675324E+02  0.705615E+02  0.000000E+00  0.000000E+00  0.000000E+00  0.000000E+00  0.000000E+00  0.000000E+00 -0.119787E+01  0.769279E+02 -0.236806E+01 -0.280051E+01
   223   0.630168E+02  0.640073E+02  0.000000E+00  0.000000E+00  0.000000E+00  0.000000E+00  0.000000E+00  0.000000E+00 -0.276900E+01  0.703968E+02 -0.222718E+01 -0.139331E+01
   224   0.777590E+02  0.800110E+02  0.000000E+00  0.000000E+00  0.000000E+00  0.000000E+00  0.000000E+00  0.000000E+00 -0.223116E+01  0.862680E+02 -0.239506E+01 -0.163078E+01
   225   0.182739E+02  0.184947E+02  0.000000E+00  0.000000E+00  0.000000E+00  0.000000E+00  0.000000E+00  0.000000E+00  0.144616E+01  0.198305E+02 -0.106380E+01 -0.171817E+01
   226   0.181394E+02  0.183960E+02  0.000000E+00  0.000000E+00  0.000000E+00  0.000000E+00  0.000000E+00  0.000000E+00  0.142447E+01  0.197187E+02 -0.106721E+01 -0.168001E+01
   227   0.188553E+02  0.189457E+02  0.000000E+00  0.000000E+00  0.000000E+00  0.000000E+00  0.000000E+00  0.000000E+00  0.200172E+01  0.196744E+02 -0.107207E+01 -0.165830E+01
   228   0.188343E+02  0.189492E+02  0.000000E+00  0.000000E+00  0.000000E+00  0.000000E+00  0.000000E+00  0.000000E+00  0.221078E+01  0.193679E+02 -0.108301E+01 -0.154640E+01
   229   0.188798E+02  0.190607E+02  0.000000E+00  0.000000E+00  0.000000E+00  0.000000E+00  0.000000E+00  0.000000E+00  0.179786E+01  0.200480E+02 -0.107758E+01 -0.170760E+01
   230   0.185188E+02  0.186583E+02  0.000000E+00  0.000000E+00  0.000000E+00  0.000000E+00  0.000000E+00  0.000000E+00  0.178316E+01  0.195365E+02 -0.109857E+01 -0.156284E+01
   231   0.183071E+02  0.186189E+02  0.000000E+00  0.000000E+00  0.000000E+00  0.000000E+00  0.000000E+00  0.000000E+00  0.188475E-01  0.217642E+02 -0.113321E+01 -0.203093E+01
   232   0.187486E+02  0.189159E+02  0.000000E+00  0.000000E+00  0.000000E+00  0.000000E+00  0.000000E+00  0.000000E+00  0.165543E+01  0.199085E+02 -0.110457E+01 -0.154351E+01
   233   0.191247E+02  0.192949E+02  0.000000E+00  0.000000E+00  0.000000E+00  0.000000E+00  0.000000E+00  0.000000E+00  0.158146E+01  0.203280E+02 -0.111858E+01 -0.149595E+01
   234   0.189751E+02  0.191129E+02  0.000000E+00  0.000000E+00  0.000000E+00  0.000000E+00  0.000000E+00  0.000000E+00  0.163676E+01  0.201489E+02 -0.110165E+01 -0.157108E+01
   235   0.191491E+02  0.191744E+02  0.000000E+00  0.000000E+00  0.000000E+00  0.000000E+00  0.000000E+00  0.000000E+00  0.181723E+01  0.200545E+02 -0.113703E+01 -0.156037E+01
   236   0.185288E+02  0.187006E+02  0.000000E+00  0.000000E+00  0.000000E+00  0.000000E+00  0.000000E+00  0.000000E+00  0.196469E+01  0.193535E+02 -0.111156E+01 -0.150600E+01
   237   0.185568E+02  0.187057E+02  0.000000E+00  0.000000E+00  0.000000E+00  0.000000E+00  0.000000E+00  0.000000E+00  0.220314E+01  0.191188E+02 -0.111459E+01 -0.150169E+01
   238   0.187964E+02  0.190598E+02  0.000000E+00  0.000000E+00  0.000000E+00  0.000000E+00  0.000000E+00  0.000000E+00  0.132732E+01  0.204604E+02 -0.113318E+01 -0.159476E+01
   239   0.196114E+02  0.197279E+02  0.000000E+00  0.000000E+00  0.000000E+00  0.000000E+00  0.000000E+00  0.000000E+00  0.168263E+01  0.206184E+02 -0.111111E+01 -0.146199E+01
   240   0.188957E+02  0.190638E+02  0.000000E+00  0.000000E+00  0.000000E+00  0.000000E+00  0.000000E+00  0.000000E+00  0.156488E+01  0.202396E+02 -0.112589E+01 -0.161472E+01
   241   0.192483E+02  0.194751E+02  0.000000E+00  0.000000E+00  0.000000E+00  0.000000E+00  0.000000E+00  0.000000E+00  0.138617E+01  0.208431E+02 -0.115315E+01 -0.160104E+01
   242   0.193399E+02  0.195255E+02  0.000000E+00  0.000000E+00  0.000000E+00  0.000000E+00  0.000000E+00  0.000000E+00  0.140700E+01  0.208595E+02 -0.114034E+01 -0.160061E+01
   243   0.194848E+02  0.195796E+02  0.000000E+00  0.000000E+00  0.000000E+00  0.000000E+00  0.000000E+00  0.000000E+00  0.133614E+01  0.211025E+02 -0.115849E+01 -0.170061E+01
   244   0.197227E+02  0.197325E+02  0.000000E+00  0.000000E+00  0.000000E+00  0.000000E+00  0.000000E+00  0.000000E+00  0.202347E+01  0.203556E+02 -0.113390E+01 -0.151267E+01
   245   0.191998E+02  0.193405E+02  0.000000E+00  0.000000E+00  0.000000E+00  0.000000E+00  0.000000E+00  0.000000E+00  0.130678E+01  0.208447E+02 -0.114450E+01 -0.166656E+01
   246   0.189786E+02  0.190125E+02  0.000000E+00  0.000000E+00  0.000000E+00  0.000000E+00  0.000000E+00  0.000000E+00  0.203290E+01  0.195980E+02 -0.115352E+01 -0.146490E+01
   247   0.200316E+02  0.201281E+02  0.000000E+00  0.000000E+00  0.000000E+00  0.000000E+00  0.000000E+00  0.000000E+00  0.175965E+01  0.212252E+02 -0.113044E+01 -0.172630E+01
   248   0.198152E+02  0.198319E+02  0.000000E+00  0.000000E+00  0.000000E+00  0.000000E+00  0.000000E+00  0.000000E+00  0.206026E+01  0.204748E+02 -0.113992E+01 -0.156316E+01
   249   0.190774E+02  0.191595E+02  0.000000E+00  0.000000E+00  0.000000E+00  0.000000E+00  0.000000E+00  0.000000E+00  0.199942E+01  0.198064E+02 -0.113919E+01 -0.150716E+01
   250   0.195708E+02  0.196773E+02  0.000000E+00  0.000000E+00  0.000000E+00  0.000000E+00  0.000000E+00  0.000000E+00  0.111655E+01  0.214989E+02 -0.115360E+01 -0.178448E+01
   251   0.943383E+01  0.941992E+01  0.000000E+00  0.000000E+00  0.000000E+00  0.000000E+00  0.000000E+00  0.000000E+00  0.399926E+00  0.113891E+02 -0.133579E+01 -0.103328E+01
   252   0.785016E+01  0.783065E+01  0.000000E+00  0.000000E+00  0.000000E+00  0.000000E+00  0.000000E+00  0.000000E+00  0.257099E+00  0.973781E+01 -0.127600E+01 -0.888261E+00
   253   0.704175E+02  0.696737E+02  0.000000E+00  0.000000E+00  0.000000E+00  0.000000E+00  0.000000E+00  0.000000E+00  0.149670E+02  0.633563E+02 -0.181739E+01 -0.683223E+01
   254   0.705349E+02  0.698083E+02  0.000000E+00  0.000000E+00  0.000000E+00  0.000000E+00  0.000000E+00  0.000000E+00  0.150068E+02  0.634610E+02 -0.181805E+01 -0.684142E+01
   255   0.626921E+02  0.644048E+02  0.000000E+00  0.000000E+00  0.000000E+00  0.000000E+00  0.000000E+00  0.000000E+00  0.884726E+01  0.635061E+02 -0.191048E+01 -0.603812E+01
   256   0.669985E+02  0.671546E+02  0.000000E+00  0.000000E+00  0.000000E+00  0.000000E+00  0.000000E+00  0.000000E+00  0.277561E+01  0.741797E+02 -0.192752E+01 -0.787318E+01
   257   0.599513E+02  0.605095E+02  0.000000E+00  0.000000E+00  0.000000E+00  0.000000E+00  0.000000E+00  0.000000E+00  0.787021E+01  0.606569E+02 -0.191830E+01 -0.609935E+01
   258   0.613258E+02  0.615082E+02  0.000000E+00  0.000000E+00  0.000000E+00  0.000000E+00  0.000000E+00  0.000000E+00  0.527336E+01  0.649391E+02 -0.191996E+01 -0.678437E+01
   259   0.562718E+02  0.561357E+02  0.000000E+00  0.000000E+00  0.000000E+00  0.000000E+00  0.000000E+00  0.000000E+00  0.640846E+01  0.577041E+02 -0.191017E+01 -0.606675E+01
   260   0.528462E+02  0.533176E+02  0.000000E+00  0.000000E+00  0.000000E+00  0.000000E+00  0.000000E+00  0.000000E+00  0.528068E+01  0.559561E+02 -0.189758E+01 -0.602154E+01
   261   0.652116E+02  0.647210E+02  0.000000E+00  0.000000E+00  0.000000E+00  0.000000E+00  0.000000E+00  0.000000E+00  0.703945E+01  0.662620E+02 -0.193312E+01 -0.664738E+01
   262   0.570523E+02  0.580060E+02  0.000000E+00  0.000000E+00  0.000000E+00  0.000000E+00  0.000000E+00  0.000000E+00  0.431389E+01  0.621629E+02 -0.190313E+01 -0.656761E+01
   263   0.722508E+02  0.714736E+02  0.000000E+00  0.000000E+00  0.000000E+00  0.000000E+00  0.000000E+00  0.000000E+00  0.148639E+02  0.654314E+02 -0.182238E+01 -0.699933E+01
   264   0.557464E+02  0.564085E+02  0.000000E+00  0.000000E+00  0.000000E+00  0.000000E+00  0.000000E+00  0.000000E+00  0.425619E+01  0.605316E+02 -0.190369E+01 -0.647552E+01
   265   0.593369E+02  0.590901E+02  0.000000E+00  0.000000E+00  0.000000E+00  0.000000E+00  0.000000E+00  0.000000E+00  0.584588E+01  0.615968E+02 -0.191729E+01 -0.643530E+01
   266   0.625309E+02  0.636618E+02  0.000000E+00  0.000000E+00  0.000000E+00  0.000000E+00  0.000000E+00  0.000000E+00  0.119870E+02  0.590528E+02 -0.191909E+01 -0.545878E+01
   267   0.617970E+02  0.619169E+02  0.000000E+00  0.000000E+00  0.000000E+00  0.000000E+00  0.000000E+00  0.000000E+00  0.105751E+02  0.601829E+02 -0.190629E+01 -0.693482E+01
   268   0.663419E+02  0.668198E+02  0.000000E+00  0.000000E+00  0.000000E+00  0.000000E+00  0.000000E+00  0.000000E+00  0.422626E+01  0.719490E+02 -0.192621E+01 -0.742926E+01
   269   0.708372E+02  0.700210E+02  0.000000E+00  0.000000E+00  0.000000E+00  0.000000E+00  0.000000E+00  0.000000E+00  0.151018E+02  0.636007E+02 -0.181963E+01 -0.686185E+01
   270   0.723560E+02  0.715519E+02  0.000000E+00  0.000000E+00  0.000000E+00  0.000000E+00  0.000000E+00  0.000000E+00  0.148973E+02  0.654851E+02 -0.182292E+01 -0.700759E+01
   271   0.587045E+02  0.601988E+02  0.000000E+00  0.000000E+00  0.000000E+00  0.000000E+00  0.000000E+00  0.000000E+00  0.514232E+01  0.634888E+02 -0.190414E+01 -0.652818E+01
   272   0.541029E+02  0.544073E+02  0.000000E+00  0.000000E+00  0.000000E+00  0.000000E+00  0.000000E+00  0.000000E+00  0.512727E+01  0.573303E+02 -0.190145E+01 -0.614889E+01
   273   0.636446E+02  0.641321E+02  0.000000E+00  0.000000E+00  0.000000E+00  0.000000E+00  0.000000E+00  0.000000E+00  0.483984E+01  0.682648E+02 -0.192362E+01 -0.704894E+01
   274   0.633288E+02  0.624857E+02  0.000000E+00  0.000000E+00  0.000000E+00  0.000000E+00  0.000000E+00  0.000000E+00  0.759011E+01  0.631767E+02 -0.193053E+01 -0.635056E+01
   275   0.679698E+02  0.685057E+02  0.000000E+00  0.000000E+00  0.000000E+00  0.000000E+00  0.000000E+00  0.000000E+00  0.870844E+01  0.682155E+02 -0.193104E+01 -0.648723E+01
   276   0.587452E+02  0.600146E+02  0.000000E+00  0.000000E+00  0.000000E+00  0.000000E+00  0.000000E+00  0.000000E+00  0.763204E+01  0.603491E+02 -0.191217E+01 -0.605438E+01
   277   0.561368E+02  0.568932E+02  0.000000E+00  0.000000E+00  0.000000E+00  0.000000E+00  0.000000E+00  0.000000E+00  0.467954E+01  0.605448E+02 -0.190499E+01 -0.642610E+01
   278   0.606321E+02  0.615334E+02  0.000000E+00  0.000000E+00  0.000000E+00  0.000000E+00  0.000000E+00  0.000000E+00  0.364977E+01  0.668572E+02 -0.191063E+01 -0.706296E+01
   279   0.608987E+02  0.605445E+02  0.000000E+00  0.000000E+00  0.000000E+00  0.000000E+00  0.000000E+00  0.000000E+00  0.797759E+01  0.606198E+02 -0.192375E+01 -0.612910E+01
   280   0.581765E+02  0.601779E+02  0.000000E+00  0.000000E+00  0.000000E+00  0.000000E+00  0.000000E+00  0.000000E+00  0.988385E+01  0.577797E+02 -0.190674E+01 -0.557891E+01
   281   0.562482E+02  0.576007E+02  0.000000E+00  0.000000E+00  0.000000E+00  0.000000E+00  0.000000E+00  0.000000E+00  0.576709E+01  0.599544E+02 -0.190228E+01 -0.621850E+01
   282   0.650987E+02  0.643632E+02  0.000000E+00  0.000000E+00  0.000000E+00  0.000000E+00  0.000000E+00  0.000000E+00  0.152966E+02  0.572635E+02 -0.180311E+01 -0.639378E+01
   283   0.623672E+02  0.618741E+02  0.000000E+00  0.000000E+00  0.000000E+00  0.000000E+00  0.000000E+00  0.000000E+00  0.537180E+01  0.651944E+02 -0.192471E+01 -0.676746E+01
   284   0.555144E+02  0.554739E+02  0.000000E+00  0.000000E+00  0.000000E+00  0.000000E+00  0.000000E+00  0.000000E+00  0.496621E+01  0.586955E+02 -0.190550E+01 -0.628232E+01
   285   0.593718E+02  0.601281E+02  0.000000E+00  0.000000E+00  0.000000E+00  0.000000E+00  0.000000E+00  0.000000E+00  0.357628E+01  0.654474E+02 -0.191132E+01 -0.698422E+01
   286   0.573039E+02  0.577434E+02  0.000000E+00  0.000000E+00  0.000000E+00  0.000000E+00  0.000000E+00  0.000000E+00  0.450088E+01  0.617222E+02 -0.190813E+01 -0.657162E+01
   287   0.725688E+02  0.717119E+02  0.000000E+00  0.000000E+00  0.000000E+00  0.000000E+00  0.000000E+00  0.000000E+00  0.149647E+02  0.655955E+02 -0.182402E+01 -0.702436E+01
   288   0.667130E+02  0.674844E+02  0.000000E+00  0.000000E+00  0.000000E+00  0.000000E+00  0.000000E+00  0.000000E+00  0.610585E+01  0.702783E+02 -0.192470E+01 -0.697506E+01
   289   0.592244E+02  0.598892E+02  0.000000E+00  0.000000E+00  0.000000E+00  0.000000E+00  0.000000E+00  0.000000E+00  0.402330E+01  0.646673E+02 -0.191097E+01 -0.689048E+01
   290   0.657468E+02  0.660281E+02  0.000000E+00  0.000000E+00  0.000000E+00  0.000000E+00  0.000000E+00  0.000000E+00  0.999987E+01  0.655357E+02 -0.191634E+01 -0.759116E+01
   291   0.612370E+02  0.618475E+02  0.000000E+00  0.000000E+00  0.000000E+00  0.000000E+00  0.000000E+00  0.000000E+00  0.322724E+01  0.678053E+02 -0.191505E+01 -0.726995E+01
   292   0.671153E+02  0.671018E+02  0.000000E+00  0.000000E+00  0.000000E+00  0.000000E+00  0.000000E+00  0.000000E+00  0.430217E+01  0.722141E+02 -0.193130E+01 -0.748318E+01
   293   0.597302E+02  0.605177E+02  0.000000E+00  0.000000E+00  0.000000E+00  0.000000E+00  0.000000E+00  0.000000E+00  0.401776E+01  0.653116E+02 -0.191244E+01 -0.689922E+01
   294   0.667902E+02  0.660673E+02  0.000000E+00  0.000000E+00  0.000000E+00  0.000000E+00  0.000000E+00  0.000000E+00  0.151665E+02  0.592359E+02 -0.180745E+01 -0.652771E+01
   295   0.654049E+02  0.646765E+02  0.000000E+00  0.000000E+00  0.000000E+00  0.000000E+00  0.000000E+00  0.000000E+00  0.153990E+02  0.574909E+02 -0.180494E+01 -0.640845E+01
   296   0.602302E+02  0.621792E+02  0.000000E+00  0.000000E+00  0.000000E+00  0.000000E+00  0.000000E+00  0.000000E+00  0.119721E+02  0.574392E+02 -0.190919E+01 -0.532288E+01
   297   0.642699E+02  0.649212E+02  0.000000E+00  0.000000E+00  0.000000E+00  0.000000E+00  0.000000E+00  0.000000E+00  0.303146E+01  0.713294E+02 -0.191799E+01 -0.752165E+01
   298   0.649818E+02  0.658546E+02  0.000000E+00  0.000000E+00  0.000000E+00  0.000000E+00  0.000000E+00  0.000000E+00  0.140719E+02  0.589357E+02 -0.191854E+01 -0.523449E+01
   299   0.466743E+02  0.469220E+02  0.000000E+00  0.000000E+00  0.000000E+00  0.000000E+00  0.000000E+00  0.000000E+00 -0.239545E+01  0.560488E+02 -0.185806E+01 -0.487331E+01
   300   0.468638E+02  0.471503E+02  0.000000E+00  0.000000E+00  0.000000E+00  0.000000E+00  0.000000E+00  0.000000E+00 -0.233179E+01  0.562297E+02 -0.185918E+01 -0.488843E+01
   301   0.629467E+02  0.634584E+02  0.000000E+00  0.000000E+00  0.000000E+00  0.000000E+00  0.000000E+00  0.000000E+00 -0.649789E+01  0.782550E+02 -0.232718E+01 -0.597153E+01
   302   0.622103E+02  0.625702E+02  0.000000E+00  0.000000E+00  0.000000E+00  0.000000E+00  0.000000E+00  0.000000E+00 -0.680544E+01  0.776818E+02 -0.232565E+01 -0.598056E+01
   303   0.606593E+02  0.610123E+02  0.000000E+00  0.000000E+00  0.000000E+00  0.000000E+00  0.000000E+00  0.000000E+00 -0.194644E+01  0.694697E+02 -0.215285E+01 -0.435815E+01
   304   0.404208E+02  0.407242E+02  0.000000E+00  0.000000E+00  0.000000E+00  0.000000E+00  0.000000E+00  0.000000E+00 -0.226054E+01  0.490607E+02 -0.177485E+01 -0.430112E+01
   305   0.672036E+02  0.679336E+02  0.000000E+00  0.000000E+00  0.000000E+00  0.000000E+00  0.000000E+00  0.000000E+00 -0.225652E+01  0.772631E+02 -0.223267E+01 -0.484033E+01
   306   0.613897E+02  0.617473E+02  0.000000E+00  0.000000E+00  0.000000E+00  0.000000E+00  0.000000E+00  0.000000E+00 -0.178358E+01  0.700821E+02 -0.215452E+01 -0.439670E+01
   307   0.712755E+02  0.713596E+02  0.000000E+00  0.000000E+00  0.000000E+00  0.000000E+00  0.000000E+00  0.000000E+00 -0.170628E+01  0.803491E+02 -0.224289E+01 -0.504041E+01
   308   0.405775E+02  0.409103E+02  0.000000E+00  0.000000E+00  0.000000E+00  0.000000E+00  0.000000E+00  0.000000E+00 -0.220324E+01  0.492024E+02 -0.177588E+01 -0.431300E+01
   309   0.679428E+02  0.688017E+02  0.000000E+00  0.000000E+00  0.000000E+00  0.000000E+00  0.000000E+00  0.000000E+00 -0.210902E+01  0.780016E+02 -0.223417E+01 -0.485671E+01
   310   0.559494E+02  0.564036E+02  0.000000E+00  0.000000E+00  0.000000E+00  0.000000E+00  0.000000E+00  0.000000E+00 -0.580203E+01  0.705989E+02 -0.221301E+01 -0.618032E+01
   311   0.593322E+02  0.606572E+02  0.000000E+00  0.000000E+00  0.000000E+00  0.000000E+00  0.000000E+00  0.000000E+00 -0.256931E+01  0.711549E+02 -0.222301E+01 -0.570545E+01
   312   0.654187E+02  0.656395E+02  0.000000E+00  0.000000E+00  0.000000E+00  0.000000E+00  0.000000E+00  0.000000E+00 -0.645630E+01  0.816068E+02 -0.232121E+01 -0.718973E+01
   313   0.565958E+02  0.571352E+02  0.000000E+00  0.000000E+00  0.000000E+00  0.000000E+00  0.000000E+00  0.000000E+00 -0.539341E+01  0.709127E+02 -0.221478E+01 -0.616924E+01
   314   0.660037E+02  0.663407E+02  0.000000E+00  0.000000E+00  0.000000E+00  0.000000E+00  0.000000E+00  0.000000E+00 -0.617898E+01  0.820357E+02 -0.232252E+01 -0.719348E+01
   315   0.644019E+02  0.653849E+02  0.000000E+00  0.000000E+00  0.000000E+00  0.000000E+00  0.000000E+00  0.000000E+00 -0.565265E+01  0.791942E+02 -0.233040E+01 -0.582633E+01
   316   0.508381E+02  0.511834E+02  0.000000E+00  0.000000E+00  0.000000E+00  0.000000E+00  0.000000E+00  0.000000E+00 -0.375566E+01  0.628737E+02 -0.210431E+01 -0.583036E+01
   317   0.514799E+02  0.519542E+02  0.000000E+00  0.000000E+00  0.000000E+00  0.000000E+00  0.000000E+00  0.000000E+00 -0.328945E+01  0.631616E+02 -0.210624E+01 -0.581174E+01
   318   0.649940E+02  0.666954E+02  0.000000E+00  0.000000E+00  0.000000E+00  0.000000E+00  0.000000E+00  0.000000E+00 -0.436095E+01  0.787521E+02 -0.233324E+01 -0.536260E+01
   319   0.631070E+02  0.638948E+02  0.000000E+00  0.000000E+00  0.000000E+00  0.000000E+00  0.000000E+00  0.000000E+00 -0.487101E+01  0.797543E+02 -0.220686E+01 -0.878168E+01
   320   0.598587E+02  0.617577E+02  0.000000E+00  0.000000E+00  0.000000E+00  0.000000E+00  0.000000E+00  0.000000E+00 -0.393183E+00  0.694861E+02 -0.222605E+01 -0.510915E+01
   321   0.574348E+02  0.577224E+02  0.000000E+00  0.000000E+00  0.000000E+00  0.000000E+00  0.000000E+00  0.000000E+00 -0.695375E+01  0.738876E+02 -0.222109E+01 -0.699033E+01
   322   0.635395E+02  0.643288E+02  0.000000E+00  0.000000E+00  0.000000E+00  0.000000E+00  0.000000E+00  0.000000E+00 -0.454360E+01  0.798610E+02 -0.220832E+01 -0.878028E+01
   323   0.599153E+02  0.595401E+02  0.000000E+00  0.000000E+00  0.000000E+00  0.000000E+00  0.000000E+00  0.000000E+00 -0.566987E+01  0.741412E+02 -0.222737E+01 -0.670382E+01
   324   0.672615E+02  0.684805E+02  0.000000E+00  0.000000E+00  0.000000E+00  0.000000E+00  0.000000E+00  0.000000E+00 -0.427512E+01  0.817450E+02 -0.232753E+01 -0.666182E+01
   325   0.729771E+02  0.730328E+02  0.000000E+00  0.000000E+00  0.000000E+00  0.000000E+00  0.000000E+00  0.000000E+00 -0.651315E+01  0.883751E+02 -0.243774E+01 -0.639140E+01
   326   0.548492E+02  0.563137E+02  0.000000E+00  0.000000E+00  0.000000E+00  0.000000E+00  0.000000E+00  0.000000E+00 -0.300170E-01  0.638878E+02 -0.211531E+01 -0.542880E+01
   327   0.578167E+02  0.585242E+02  0.000000E+00  0.000000E+00  0.000000E+00  0.000000E+00  0.000000E+00  0.000000E+00 -0.621547E+01  0.738514E+02 -0.222254E+01 -0.688913E+01
   328   0.644254E+02  0.652262E+02  0.000000E+00  0.000000E+00  0.000000E+00  0.000000E+00  0.000000E+00  0.000000E+00 -0.364856E+01  0.797805E+02 -0.221141E+01 -0.869435E+01
   329   0.699438E+02  0.689031E+02  0.000000E+00  0.000000E+00  0.000000E+00  0.000000E+00  0.000000E+00  0.000000E+00 -0.639828E+01  0.853413E+02 -0.233520E+01 -0.770478E+01
   330   0.737140E+02  0.740382E+02  0.000000E+00  0.000000E+00  0.000000E+00  0.000000E+00  0.000000E+00  0.000000E+00 -0.638856E+01  0.892411E+02 -0.243849E+01 -0.637590E+01
   331   0.547236E+02  0.552887E+02  0.000000E+00  0.000000E+00  0.000000E+00  0.000000E+00  0.000000E+00  0.000000E+00 -0.304735E+01  0.675690E+02 -0.210301E+01 -0.712998E+01
   332   0.634493E+02  0.639742E+02  0.000000E+00  0.000000E+00  0.000000E+00  0.000000E+00  0.000000E+00  0.000000E+00 -0.531881E+01  0.803636E+02 -0.220902E+01 -0.886160E+01
   333   0.643408E+02  0.667506E+02  0.000000E+00  0.000000E+00  0.000000E+00  0.000000E+00  0.000000E+00  0.000000E+00 -0.252416E+01  0.762335E+02 -0.233516E+01 -0.462358E+01
   334   0.632350E+02  0.628271E+02  0.000000E+00  0.000000E+00  0.000000E+00  0.000000E+00  0.000000E+00  0.000000E+00 -0.376623E+01  0.753595E+02 -0.223492E+01 -0.653117E+01
   335   0.552540E+02  0.558774E+02  0.000000E+00  0.000000E+00  0.000000E+00  0.000000E+00  0.000000E+00  0.000000E+00 -0.263810E+01  0.677336E+02 -0.210469E+01 -0.711336E+01
   336   0.650451E+02  0.649195E+02  0.000000E+00  0.000000E+00  0.000000E+00  0.000000E+00  0.000000E+00  0.000000E+00 -0.779639E+01  0.827514E+02 -0.232760E+01 -0.770792E+01
   337   0.523420E+02  0.534149E+02  0.000000E+00  0.000000E+00  0.000000E+00  0.000000E+00  0.000000E+00  0.000000E+00 -0.147685E+02  0.876758E+02 -0.209039E+01 -0.174020E+02
   338   0.475163E+02  0.479391E+02  0.000000E+00  0.000000E+00  0.000000E+00  0.000000E+00  0.000000E+00  0.000000E+00 -0.142334E+02  0.790228E+02 -0.206475E+01 -0.147855E+02
   339   0.600609E+02  0.607896E+02  0.000000E+00  0.000000E+00  0.000000E+00  0.000000E+00  0.000000E+00  0.000000E+00 -0.152170E+02  0.963192E+02 -0.221260E+01 -0.181000E+02
   340   0.497242E+02  0.505098E+02  0.000000E+00  0.000000E+00  0.000000E+00  0.000000E+00  0.000000E+00  0.000000E+00 -0.130091E+02  0.792846E+02 -0.208345E+01 -0.136823E+02
   341   0.626311E+02  0.635447E+02  0.000000E+00  0.000000E+00  0.000000E+00  0.000000E+00  0.000000E+00  0.000000E+00 -0.123328E+02  0.934091E+02 -0.223129E+01 -0.153004E+02
   342   0.625676E+02  0.629015E+02  0.000000E+00  0.000000E+00  0.000000E+00  0.000000E+00  0.000000E+00  0.000000E+00 -0.137890E+02  0.950974E+02 -0.224022E+01 -0.161666E+02
   343   0.461415E+02  0.458727E+02  0.000000E+00  0.000000E+00  0.000000E+00  0.000000E+00  0.000000E+00  0.000000E+00 -0.125416E+02  0.742553E+02 -0.198466E+01 -0.138563E+02
   344   0.410762E+02  0.423835E+02  0.000000E+00  0.000000E+00  0.000000E+00  0.000000E+00  0.000000E+00  0.000000E+00 -0.121582E+02  0.690440E+02 -0.198798E+01 -0.125143E+02
   345   0.374230E+02  0.387970E+02  0.000000E+00  0.000000E+00  0.000000E+00  0.000000E+00  0.000000E+00  0.000000E+00 -0.112498E+02  0.626634E+02 -0.197147E+01 -0.106452E+02
   346   0.470773E+02  0.472198E+02  0.000000E+00  0.000000E+00  0.000000E+00  0.000000E+00  0.000000E+00  0.000000E+00 -0.121754E+02  0.721788E+02 -0.213105E+01 -0.106525E+02
   347   0.692961E+02  0.698694E+02  0.000000E+00  0.000000E+00  0.000000E+00  0.000000E+00  0.000000E+00  0.000000E+00 -0.866860E+01  0.934737E+02 -0.226017E+01 -0.126755E+02
   348   0.658372E+02  0.668361E+02  0.000000E+00  0.000000E+00  0.000000E+00  0.000000E+00  0.000000E+00  0.000000E+00 -0.934585E+01  0.920189E+02 -0.213597E+01 -0.137009E+02
   349   0.374774E+02  0.379763E+02  0.000000E+00  0.000000E+00  0.000000E+00  0.000000E+00  0.000000E+00  0.000000E+00 -0.113810E+02  0.619500E+02 -0.197008E+01 -0.106227E+02
   350   0.436019E+02  0.434088E+02  0.000000E+00  0.000000E+00  0.000000E+00  0.000000E+00  0.000000E+00  0.000000E+00 -0.122575E+02  0.707875E+02 -0.197200E+01 -0.131492E+02
   351   0.302208E+02  0.307405E+02  0.000000E+00  0.000000E+00  0.000000E+00  0.000000E+00  0.000000E+00  0.000000E+00 -0.962633E+01  0.551912E+02 -0.174952E+01 -0.130749E+02
   352   0.437171E+02  0.445121E+02  0.000000E+00  0.000000E+00  0.000000E+00  0.000000E+00  0.000000E+00  0.000000E+00 -0.126702E+02  0.725896E+02 -0.199644E+01 -0.134109E+02
   353   0.410108E+02  0.416917E+02  0.000000E+00  0.000000E+00  0.000000E+00  0.000000E+00  0.000000E+00  0.000000E+00 -0.111711E+02  0.649379E+02 -0.199200E+01 -0.100831E+02
   354   0.292968E+02  0.300422E+02  0.000000E+00  0.000000E+00  0.000000E+00  0.000000E+00  0.000000E+00  0.000000E+00 -0.912105E+01  0.538221E+02 -0.174314E+01 -0.129157E+02
   355   0.321234E+02  0.326742E+02  0.000000E+00  0.000000E+00  0.000000E+00  0.000000E+00  0.000000E+00  0.000000E+00 -0.110559E+02  0.573559E+02 -0.186449E+01 -0.117612E+02
   356   0.286319E+02  0.296932E+02  0.000000E+00  0.000000E+00  0.000000E+00  0.000000E+00  0.000000E+00  0.000000E+00 -0.837789E+01  0.526584E+02 -0.174017E+01 -0.128472E+02
   357   0.341247E+02  0.343842E+02  0.000000E+00  0.000000E+00  0.000000E+00  0.000000E+00  0.000000E+00  0.000000E+00 -0.116592E+02  0.595651E+02 -0.187151E+01 -0.116501E+02
   358   0.303239E+02  0.310558E+02  0.000000E+00  0.000000E+00  0.000000E+00  0.000000E+00  0.000000E+00  0.000000E+00 -0.902428E+01  0.549407E+02 -0.175422E+01 -0.131063E+02
   359   0.383203E+02  0.389993E+02  0.000000E+00  0.000000E+00  0.000000E+00  0.000000E+00  0.000000E+00  0.000000E+00 -0.125496E+02  0.659117E+02 -0.196603E+01 -0.123968E+02
   360   0.316444E+02  0.320151E+02  0.000000E+00  0.000000E+00  0.000000E+00  0.000000E+00  0.000000E+00  0.000000E+00 -0.947683E+01  0.558913E+02 -0.175972E+01 -0.126397E+02
   361   0.304967E+02  0.313190E+02  0.000000E+00  0.000000E+00  0.000000E+00  0.000000E+00  0.000000E+00  0.000000E+00 -0.782300E+01  0.534848E+02 -0.174698E+01 -0.125959E+02
   362   0.579187E+02  0.593149E+02  0.000000E+00  0.000000E+00  0.000000E+00  0.000000E+00  0.000000E+00  0.000000E+00 -0.118022E+02  0.860368E+02 -0.227054E+01 -0.126492E+02
   363   0.306700E+02  0.312225E+02  0.000000E+00  0.000000E+00  0.000000E+00  0.000000E+00  0.000000E+00  0.000000E+00 -0.917766E+01  0.546274E+02 -0.175649E+01 -0.124708E+02
   364   0.288728E+02  0.300503E+02  0.000000E+00  0.000000E+00  0.000000E+00  0.000000E+00  0.000000E+00  0.000000E+00 -0.818526E+01  0.528403E+02 -0.174554E+01 -0.128592E+02
   365   0.311849E+02  0.315863E+02  0.000000E+00  0.000000E+00  0.000000E+00  0.000000E+00  0.000000E+00  0.000000E+00 -0.116863E+02  0.569164E+02 -0.185159E+01 -0.117923E+02
   366   0.297450E+02  0.307404E+02  0.000000E+00  0.000000E+00  0.000000E+00  0.000000E+00  0.000000E+00  0.000000E+00 -0.849910E+01  0.539740E+02 -0.175257E+01 -0.129820E+02
   367   0.296524E+02  0.304770E+02  0.000000E+00  0.000000E+00  0.000000E+00  0.000000E+00  0.000000E+00  0.000000E+00 -0.859655E+01  0.531580E+02 -0.175038E+01 -0.123341E+02
   368   0.312459E+02  0.320196E+02  0.000000E+00  0.000000E+00  0.000000E+00  0.000000E+00  0.000000E+00  0.000000E+00 -0.792965E+01  0.543847E+02 -0.175509E+01 -0.126803E+02
   369   0.315254E+02  0.318572E+02  0.000000E+00  0.000000E+00  0.000000E+00  0.000000E+00  0.000000E+00  0.000000E+00 -0.110208E+02  0.555060E+02 -0.186088E+01 -0.107670E+02
   370   0.296080E+02  0.305117E+02  0.000000E+00  0.000000E+00  0.000000E+00  0.000000E+00  0.000000E+00  0.000000E+00 -0.831530E+01  0.529359E+02 -0.174747E+01 -0.123614E+02
   371   0.584802E+02  0.592744E+02  0.000000E+00  0.000000E+00  0.000000E+00  0.000000E+00  0.000000E+00  0.000000E+00 -0.109756E+02  0.836202E+02 -0.222889E+01 -0.111412E+02
   372   0.317283E+02  0.324249E+02  0.000000E+00  0.000000E+00  0.000000E+00  0.000000E+00  0.000000E+00  0.000000E+00 -0.987477E+01  0.550438E+02 -0.185816E+01 -0.108859E+02
   373   0.592575E+02  0.607412E+02  0.000000E+00  0.000000E+00  0.000000E+00  0.000000E+00  0.000000E+00  0.000000E+00 -0.122464E+02  0.878354E+02 -0.229370E+01 -0.125540E+02
   374   0.633417E+02  0.638206E+02  0.000000E+00  0.000000E+00  0.000000E+00  0.000000E+00  0.000000E+00  0.000000E+00 -0.669519E+01  0.826589E+02 -0.214159E+01 -0.100015E+02
   375   0.577711E+02  0.576772E+02  0.000000E+00  0.000000E+00  0.000000E+00  0.000000E+00  0.000000E+00  0.000000E+00 -0.102060E+02  0.828143E+02 -0.209376E+01 -0.128374E+02
   376   0.403359E+02  0.403002E+02  0.000000E+00  0.000000E+00  0.000000E+00  0.000000E+00  0.000000E+00  0.000000E+00 -0.120728E+02  0.651243E+02 -0.202953E+01 -0.107218E+02
   377   0.392260E+02  0.400269E+02  0.000000E+00  0.000000E+00  0.000000E+00  0.000000E+00  0.000000E+00  0.000000E+00 -0.288527E+01  0.581915E+02 -0.167888E+01 -0.136004E+02
   378   0.288211E+02  0.295974E+02  0.000000E+00  0.000000E+00  0.000000E+00  0.000000E+00  0.000000E+00  0.000000E+00 -0.942252E+01  0.511826E+02 -0.183520E+01 -0.103275E+02
   379   0.328640E+02  0.338236E+02  0.000000E+00  0.000000E+00  0.000000E+00  0.000000E+00  0.000000E+00  0.000000E+00 -0.575152E+01  0.532489E+02 -0.175583E+01 -0.119179E+02
   380   0.310592E+02  0.316497E+02  0.000000E+00  0.000000E+00  0.000000E+00  0.000000E+00  0.000000E+00  0.000000E+00 -0.985694E+01  0.544915E+02 -0.185715E+01 -0.111277E+02
   381   0.393189E+02  0.400626E+02  0.000000E+00  0.000000E+00  0.000000E+00  0.000000E+00  0.000000E+00  0.000000E+00 -0.281474E+01  0.582396E+02 -0.167982E+01 -0.136825E+02
   382   0.285943E+02  0.290719E+02  0.000000E+00  0.000000E+00  0.000000E+00  0.000000E+00  0.000000E+00  0.000000E+00 -0.105263E+02  0.523732E+02 -0.183135E+01 -0.109436E+02
   383   0.264856E+02  0.273292E+02  0.000000E+00  0.000000E+00  0.000000E+00  0.000000E+00  0.000000E+00  0.000000E+00 -0.942625E+01  0.489821E+02 -0.182175E+01 -0.104049E+02
   384   0.799079E+02  0.836162E+02  0.000000E+00  0.000000E+00  0.000000E+00  0.000000E+00  0.000000E+00  0.000000E+00  0.132948E+01  0.925535E+02 -0.220911E+01 -0.805768E+01
   385   0.567209E+02  0.583625E+02  0.000000E+00  0.000000E+00  0.000000E+00  0.000000E+00  0.000000E+00  0.000000E+00  0.245474E+01  0.621730E+02 -0.208595E+01 -0.417934E+01
   386   0.601477E+02  0.638088E+02  0.000000E+00  0.000000E+00  0.000000E+00  0.000000E+00  0.000000E+00  0.000000E+00  0.214794E+01  0.691094E+02 -0.194014E+01 -0.550834E+01
   387   0.939346E+02  0.101500E+03  0.000000E+00  0.000000E+00  0.000000E+00  0.000000E+00  0.000000E+00  0.000000E+00  0.121606E+01  0.111303E+03 -0.240449E+01 -0.861512E+01
   388   0.697885E+02  0.747879E+02  0.000000E+00  0.000000E+00  0.000000E+00  0.000000E+00  0.000000E+00  0.000000E+00  0.120722E+01  0.813612E+02 -0.206668E+01 -0.571387E+01
   389   0.864992E+02  0.944024E+02  0.000000E+00  0.000000E+00  0.000000E+00  0.000000E+00  0.000000E+00  0.000000E+00 -0.304308E+01  0.118733E+03 -0.226478E+01 -0.190232E+02
   390   0.106952E+03  0.115108E+03  0.000000E+00  0.000000E+00  0.000000E+00  0.000000E+00  0.000000E+00  0.000000E+00  0.111124E+01  0.124961E+03 -0.251663E+01 -0.844766E+01
   391   0.746700E+02  0.787610E+02  0.000000E+00  0.000000E+00  0.000000E+00  0.000000E+00  0.000000E+00  0.000000E+00 -0.176548E+01  0.954589E+02 -0.210487E+01 -0.128275E+02
   392   0.537283E+02  0.551372E+02  0.000000E+00  0.000000E+00  0.000000E+00  0.000000E+00  0.000000E+00  0.000000E+00  0.144122E+01  0.594121E+02 -0.204071E+01 -0.367542E+01
   393   0.424748E+02  0.438179E+02  0.000000E+00  0.000000E+00  0.000000E+00  0.000000E+00  0.000000E+00  0.000000E+00  0.192485E+01  0.471586E+02 -0.182744E+01 -0.343814E+01
   394   0.613784E+02  0.646536E+02  0.000000E+00  0.000000E+00  0.000000E+00  0.000000E+00  0.000000E+00  0.000000E+00  0.179559E+01  0.684543E+02 -0.228987E+01 -0.330642E+01
   395   0.666813E+02  0.709027E+02  0.000000E+00  0.000000E+00  0.000000E+00  0.000000E+00  0.000000E+00  0.000000E+00  0.300456E+01  0.758893E+02 -0.215879E+01 -0.583228E+01
   396   0.103265E+03  0.105279E+03  0.000000E+00  0.000000E+00  0.000000E+00  0.000000E+00  0.000000E+00  0.000000E+00  0.392778E+01  0.108209E+03 -0.268450E+01 -0.417389E+01
   397   0.602014E+02  0.616162E+02  0.000000E+00  0.000000E+00  0.000000E+00  0.000000E+00  0.000000E+00  0.000000E+00 -0.596317E+00  0.707724E+02 -0.213366E+01 -0.642629E+01
   398   0.877018E+02  0.922745E+02  0.000000E+00  0.000000E+00  0.000000E+00  0.000000E+00  0.000000E+00  0.000000E+00 -0.213578E+01  0.107904E+03 -0.229877E+01 -0.111945E+02
   399   0.976583E+02  0.105457E+03  0.000000E+00  0.000000E+00  0.000000E+00  0.000000E+00  0.000000E+00  0.000000E+00 -0.367966E+01  0.126091E+03 -0.245211E+01 -0.145017E+02
   400   0.776511E+02  0.806825E+02  0.000000E+00  0.000000E+00  0.000000E+00  0.000000E+00  0.000000E+00  0.000000E+00  0.325392E+01  0.842183E+02 -0.235345E+01 -0.443632E+01
   401   0.619080E+02  0.655881E+02  0.000000E+00  0.000000E+00  0.000000E+00  0.000000E+00  0.000000E+00  0.000000E+00  0.162159E+01  0.710912E+02 -0.196582E+01 -0.515882E+01
   402   0.617179E+02  0.651829E+02  0.000000E+00  0.000000E+00  0.000000E+00  0.000000E+00  0.000000E+00  0.000000E+00 -0.164760E+00  0.728635E+02 -0.195456E+01 -0.556125E+01
   403   0.704244E+02  0.750798E+02  0.000000E+00  0.000000E+00  0.000000E+00  0.000000E+00  0.000000E+00  0.000000E+00  0.238388E+01  0.803235E+02 -0.213506E+01 -0.549252E+01
   404   0.471516E+02  0.482573E+02  0.000000E+00  0.000000E+00  0.000000E+00  0.000000E+00  0.000000E+00  0.000000E+00  0.263948E+00  0.551291E+02 -0.179295E+01 -0.534275E+01
   405   0.288540E+02  0.290521E+02  0.000000E+00  0.000000E+00  0.000000E+00  0.000000E+00  0.000000E+00  0.000000E+00  0.771980E+00  0.317019E+02 -0.177697E+01 -0.164486E+01
   406   0.498284E+02  0.511909E+02  0.000000E+00  0.000000E+00  0.000000E+00  0.000000E+00  0.000000E+00  0.000000E+00  0.989924E+00  0.547848E+02 -0.220178E+01 -0.238210E+01
   407   0.671068E+02  0.699156E+02  0.000000E+00  0.000000E+00  0.000000E+00  0.000000E+00  0.000000E+00  0.000000E+00  0.272653E+01  0.745519E+02 -0.206968E+01 -0.529315E+01
   408   0.539891E+02  0.549804E+02  0.000000E+00  0.000000E+00  0.000000E+00  0.000000E+00  0.000000E+00  0.000000E+00  0.170700E+01  0.582052E+02 -0.209741E+01 -0.283439E+01
   409   0.341717E+02  0.346600E+02  0.000000E+00  0.000000E+00  0.000000E+00  0.000000E+00  0.000000E+00  0.000000E+00  0.171050E+01  0.372346E+02 -0.170563E+01 -0.257953E+01
   410   0.506625E+02  0.519126E+02  0.000000E+00  0.000000E+00  0.000000E+00  0.000000E+00  0.000000E+00  0.000000E+00  0.215293E+01  0.552974E+02 -0.201295E+01 -0.352481E+01
   411   0.266316E+02  0.266664E+02  0.000000E+00  0.000000E+00  0.000000E+00  0.000000E+00  0.000000E+00  0.000000E+00  0.740062E+00  0.293228E+02 -0.167834E+01 -0.171809E+01
   412   0.947071E+02  0.102413E+03  0.000000E+00  0.000000E+00  0.000000E+00  0.000000E+00  0.000000E+00  0.000000E+00 -0.236130E+01  0.121160E+03 -0.251118E+01 -0.138744E+02
   413   0.474149E+02  0.472749E+02  0.000000E+00  0.000000E+00  0.000000E+00  0.000000E+00  0.000000E+00  0.000000E+00  0.141180E+01  0.513496E+02 -0.200957E+01 -0.347684E+01
   414   0.609006E+02  0.638731E+02  0.000000E+00  0.000000E+00  0.000000E+00  0.000000E+00  0.000000E+00  0.000000E+00 -0.224013E+01  0.765854E+02 -0.211405E+01 -0.835820E+01
   415   0.341333E+02  0.344664E+02  0.000000E+00  0.000000E+00  0.000000E+00  0.000000E+00  0.000000E+00  0.000000E+00  0.384775E+00  0.385315E+02 -0.180065E+01 -0.264921E+01
   416   0.241482E+02  0.242303E+02  0.000000E+00  0.000000E+00  0.000000E+00  0.000000E+00  0.000000E+00  0.000000E+00  0.691100E+00  0.267050E+02 -0.169122E+01 -0.147464E+01
   417   0.213934E+02  0.216130E+02  0.000000E+00  0.000000E+00  0.000000E+00  0.000000E+00  0.000000E+00  0.000000E+00  0.112382E+01  0.236246E+02 -0.155892E+01 -0.157650E+01
   418   0.129550E+03  0.162818E+03  0.000000E+00  0.000000E+00  0.000000E+00  0.000000E+00  0.000000E+00  0.000000E+00 -0.585498E+00  0.187239E+03 -0.267897E+01 -0.211563E+02
   419   0.630077E+02  0.655179E+02  0.000000E+00  0.000000E+00  0.000000E+00  0.000000E+00  0.000000E+00  0.000000E+00  0.169102E+01  0.708990E+02 -0.216198E+01 -0.491010E+01
   420   0.461420E+02  0.471437E+02  0.000000E+00  0.000000E+00  0.000000E+00  0.000000E+00  0.000000E+00  0.000000E+00  0.860968E+00  0.515425E+02 -0.200088E+01 -0.325891E+01
   421   0.332691E+02  0.332803E+02  0.000000E+00  0.000000E+00  0.000000E+00  0.000000E+00  0.000000E+00  0.000000E+00 -0.671608E-01  0.382886E+02 -0.180018E+01 -0.314096E+01
   422   0.345729E+02  0.348834E+02  0.000000E+00  0.000000E+00  0.000000E+00  0.000000E+00  0.000000E+00  0.000000E+00  0.889037E-02  0.390481E+02 -0.185921E+01 -0.231443E+01
   423   0.504188E+02  0.519900E+02  0.000000E+00  0.000000E+00  0.000000E+00  0.000000E+00  0.000000E+00  0.000000E+00  0.616211E+00  0.564366E+02 -0.201598E+01 -0.304685E+01
   424   0.338747E+02  0.341117E+02  0.000000E+00  0.000000E+00  0.000000E+00  0.000000E+00  0.000000E+00  0.000000E+00 -0.102732E+01  0.408289E+02 -0.180401E+01 -0.388585E+01
   425   0.656298E+02  0.679995E+02  0.000000E+00  0.000000E+00  0.000000E+00  0.000000E+00  0.000000E+00  0.000000E+00  0.121654E+01  0.731666E+02 -0.226312E+01 -0.412046E+01
   426   0.445753E+02  0.448165E+02  0.000000E+00  0.000000E+00  0.000000E+00  0.000000E+00  0.000000E+00  0.000000E+00  0.813617E+00  0.491401E+02 -0.199219E+01 -0.314504E+01
   427   0.517181E+02  0.532640E+02  0.000000E+00  0.000000E+00  0.000000E+00  0.000000E+00  0.000000E+00  0.000000E+00 -0.621270E-01  0.588275E+02 -0.200449E+01 -0.349697E+01
   428   0.109782E+03  0.118610E+03  0.000000E+00  0.000000E+00  0.000000E+00  0.000000E+00  0.000000E+00  0.000000E+00  0.475552E+01  0.123072E+03 -0.271889E+01 -0.649888E+01
   429   0.555945E+02  0.576953E+02  0.000000E+00  0.000000E+00  0.000000E+00  0.000000E+00  0.000000E+00  0.000000E+00  0.326581E+01  0.604207E+02 -0.207207E+01 -0.391910E+01
   430   0.303323E+02  0.305771E+02  0.000000E+00  0.000000E+00  0.000000E+00  0.000000E+00  0.000000E+00  0.000000E+00  0.154506E+01  0.328225E+02 -0.176480E+01 -0.202561E+01
   431   0.352569E+02  0.359435E+02  0.000000E+00  0.000000E+00  0.000000E+00  0.000000E+00  0.000000E+00  0.000000E+00 -0.762012E+01  0.737426E+02 -0.166743E+01 -0.285116E+02
   432   0.352707E+02  0.359606E+02  0.000000E+00  0.000000E+00  0.000000E+00  0.000000E+00  0.000000E+00  0.000000E+00 -0.761205E+01  0.737372E+02 -0.166768E+01 -0.284969E+02
   433   0.333992E+02  0.338584E+02  0.000000E+00  0.000000E+00  0.000000E+00  0.000000E+00  0.000000E+00  0.000000E+00 -0.108497E+02  0.710768E+02 -0.176032E+01 -0.246083E+02
   434   0.330372E+02  0.337414E+02  0.000000E+00  0.000000E+00  0.000000E+00  0.000000E+00  0.000000E+00  0.000000E+00 -0.105851E+02  0.701698E+02 -0.175791E+01 -0.240854E+02
   435   0.347123E+02  0.354757E+02  0.000000E+00  0.000000E+00  0.000000E+00  0.000000E+00  0.000000E+00  0.000000E+00 -0.935830E+01  0.703962E+02 -0.176540E+01 -0.237968E+02
   436   0.311729E+02  0.323102E+02  0.000000E+00  0.000000E+00  0.000000E+00  0.000000E+00  0.000000E+00  0.000000E+00 -0.993149E+01  0.674141E+02 -0.174815E+01 -0.234243E+02
   437   0.350822E+02  0.358122E+02  0.000000E+00  0.000000E+00  0.000000E+00  0.000000E+00  0.000000E+00  0.000000E+00 -0.976965E+01  0.712291E+02 -0.176759E+01 -0.238796E+02
   438   0.333358E+02  0.343497E+02  0.000000E+00  0.000000E+00  0.000000E+00  0.000000E+00  0.000000E+00  0.000000E+00 -0.919054E+01  0.686129E+02 -0.175795E+01 -0.233148E+02
   439   0.317304E+02  0.327294E+02  0.000000E+00  0.000000E+00  0.000000E+00  0.000000E+00  0.000000E+00  0.000000E+00 -0.102607E+02  0.683262E+02 -0.175087E+01 -0.235853E+02
   440   0.367516E+02  0.378456E+02  0.000000E+00  0.000000E+00  0.000000E+00  0.000000E+00  0.000000E+00  0.000000E+00 -0.854170E+01  0.704420E+02 -0.174360E+01 -0.223111E+02
   441   0.139023E+01  0.137510E+01  0.000000E+00  0.000000E+00  0.000000E+00  0.000000E+00  0.000000E+00  0.000000E+00  0.180117E+01  0.311022E+00 -0.581026E+00 -0.156068E+00
   442  -0.372032E-01 -0.237195E-01  0.000000E+00  0.000000E+00  0.000000E+00  0.000000E+00  0.000000E+00  0.000000E+00  0.175825E+00  0.432434E-02 -0.188158E+00 -0.157110E-01
   443   0.888255E+00  0.894863E+00  0.000000E+00  0.000000E+00  0.000000E+00  0.000000E+00  0.000000E+00  0.000000E+00  0.119231E+01  0.279652E+00 -0.382952E+00 -0.194143E+00
   444  -0.201510E+01 -0.201208E+01  0.000000E+00  0.000000E+00  0.000000E+00  0.000000E+00  0.000000E+00  0.000000E+00 -0.167260E+01  0.384862E+00 -0.437614E+00 -0.286732E+00
   445  -0.801186E+00 -0.804437E+00  0.000000E+00  0.000000E+00  0.000000E+00  0.000000E+00  0.000000E+00  0.000000E+00 -0.551787E+00 -0.617794E-01 -0.142137E+00 -0.487331E-01
   446   0.118729E+02  0.119022E+02  0.000000E+00  0.000000E+00  0.000000E+00  0.000000E+00  0.000000E+00  0.000000E+00 -0.125006E+01  0.155861E+02 -0.138198E+01 -0.105191E+01
   447   0.128214E+02  0.127496E+02  0.000000E+00  0.000000E+00  0.000000E+00  0.000000E+00  0.000000E+00  0.000000E+00 -0.159525E+01  0.181771E+02 -0.145304E+01 -0.237919E+01
   448  -0.731994E+00 -0.724078E+00  0.000000E+00  0.000000E+00  0.000000E+00  0.000000E+00  0.000000E+00  0.000000E+00 -0.470972E+00 -0.617897E-01 -0.155375E+00 -0.359408E-01
   449  -0.188677E+00 -0.183757E+00  0.000000E+00  0.000000E+00  0.000000E+00  0.000000E+00  0.000000E+00  0.000000E+00 -0.168100E+00  0.657652E+00 -0.581966E+00 -0.913431E-01
   450  -0.664559E+00 -0.660724E+00  0.000000E+00  0.000000E+00  0.000000E+00  0.000000E+00  0.000000E+00  0.000000E+00 -0.285971E+00 -0.418288E-01 -0.289573E+00 -0.433501E-01
   451  -0.748535E+00 -0.753444E+00  0.000000E+00  0.000000E+00  0.000000E+00  0.000000E+00  0.000000E+00  0.000000E+00 -0.496028E+00 -0.506751E-01 -0.147260E+00 -0.594818E-01
   452   0.827639E+00  0.810816E+00  0.000000E+00  0.000000E+00  0.000000E+00  0.000000E+00  0.000000E+00  0.000000E+00 -0.220065E+00  0.200775E+01 -0.775179E+00 -0.201695E+00
   453  -0.733333E+00 -0.731523E+00  0.000000E+00  0.000000E+00  0.000000E+00  0.000000E+00  0.000000E+00  0.000000E+00 -0.369743E+00 -0.198290E-01 -0.293506E+00 -0.484443E-01
   454  -0.461609E+00 -0.486805E+00  0.000000E+00  0.000000E+00  0.000000E+00  0.000000E+00  0.000000E+00  0.000000E+00 -0.423220E+00  0.651435E+00 -0.624911E+00 -0.901095E-01
   455  -0.224417E+00 -0.217044E+00  0.000000E+00  0.000000E+00  0.000000E+00  0.000000E+00  0.000000E+00  0.000000E+00  0.710884E-01  0.410272E+00 -0.517706E+00 -0.180699E+00
   456  -0.137214E+01 -0.136482E+01  0.000000E+00  0.000000E+00  0.000000E+00  0.000000E+00  0.000000E+00  0.000000E+00 -0.123935E+01  0.601415E+00 -0.522286E+00 -0.204597E+00
   457  -0.207214E+00 -0.149026E+00  0.000000E+00  0.000000E+00  0.000000E+00  0.000000E+00  0.000000E+00  0.000000E+00 -0.274952E+01  0.446705E+01 -0.950401E+00 -0.916154E+00
   458  -0.101992E-01 -0.181243E-02  0.000000E+00  0.000000E+00  0.000000E+00  0.000000E+00  0.000000E+00  0.000000E+00  0.159277E+00 -0.468458E-02 -0.141698E+00 -0.147072E-01
   459  -0.132097E+01 -0.132083E+01  0.000000E+00  0.000000E+00  0.000000E+00  0.000000E+00  0.000000E+00  0.000000E+00 -0.366529E+01  0.445323E+01 -0.846197E+00 -0.126257E+01
   460  -0.536527E+00 -0.519440E+00  0.000000E+00  0.000000E+00  0.000000E+00  0.000000E+00  0.000000E+00  0.000000E+00 -0.226368E+01  0.340075E+01 -0.768235E+00 -0.888270E+00
   461  -0.905059E+00 -0.902859E+00  0.000000E+00  0.000000E+00  0.000000E+00  0.000000E+00  0.000000E+00  0.000000E+00 -0.487772E+00  0.119868E+00 -0.353917E+00 -0.181037E+00
   462  -0.202551E+00 -0.214504E+00  0.000000E+00  0.000000E+00  0.000000E+00  0.000000E+00  0.000000E+00  0.000000E+00 -0.185530E-01 -0.308046E-01 -0.147171E+00 -0.179759E-01
   463  -0.110086E+01 -0.109563E+01  0.000000E+00  0.000000E+00  0.000000E+00  0.000000E+00  0.000000E+00  0.000000E+00 -0.699838E+00  0.101140E+00 -0.394104E+00 -0.102824E+00
   464  -0.232571E+01 -0.232408E+01  0.000000E+00  0.000000E+00  0.000000E+00  0.000000E+00  0.000000E+00  0.000000E+00 -0.182909E+01  0.500255E-01 -0.351966E+00 -0.193050E+00
   465  -0.976900E-01 -0.109721E+00  0.000000E+00  0.000000E+00  0.000000E+00  0.000000E+00  0.000000E+00  0.000000E+00  0.215429E+00  0.228900E+00 -0.495120E+00 -0.589298E-01
   466   0.344375E+00  0.333298E+00  0.000000E+00  0.000000E+00  0.000000E+00  0.000000E+00  0.000000E+00  0.000000E+00  0.832320E-02  0.119957E+01 -0.669393E+00 -0.205201E+00
   467  -0.163287E+00 -0.158384E+00  0.000000E+00  0.000000E+00  0.000000E+00  0.000000E+00  0.000000E+00  0.000000E+00  0.128063E+00  0.142045E+00 -0.393494E+00 -0.349975E-01
   468  -0.633552E+00 -0.638482E+00  0.000000E+00  0.000000E+00  0.000000E+00  0.000000E+00  0.000000E+00  0.000000E+00 -0.387938E+00 -0.595101E-01 -0.139264E+00 -0.517702E-01
   469   0.307829E+01  0.303067E+01  0.000000E+00  0.000000E+00  0.000000E+00  0.000000E+00  0.000000E+00  0.000000E+00 -0.159754E+01  0.649240E+01 -0.112645E+01 -0.737748E+00
   470   0.340151E+00  0.315474E+00  0.000000E+00  0.000000E+00  0.000000E+00  0.000000E+00  0.000000E+00  0.000000E+00  0.574074E+00 -0.320757E-01 -0.201378E+00 -0.251465E-01
   471   0.423277E+00  0.425077E+00  0.000000E+00  0.000000E+00  0.000000E+00  0.000000E+00  0.000000E+00  0.000000E+00 -0.132120E-01  0.123959E+01 -0.696060E+00 -0.105244E+00
   472   0.419682E+01  0.423704E+01  0.000000E+00  0.000000E+00  0.000000E+00  0.000000E+00  0.000000E+00  0.000000E+00 -0.282889E+00  0.598993E+01 -0.107010E+01 -0.399901E+00
   473   0.115869E+01  0.114471E+01  0.000000E+00  0.000000E+00  0.000000E+00  0.000000E+00  0.000000E+00  0.000000E+00  0.102739E+00  0.205685E+01 -0.701514E+00 -0.313358E+00
   474  -0.305961E+00 -0.300961E+00  0.000000E+00  0.000000E+00  0.000000E+00  0.000000E+00  0.000000E+00  0.000000E+00 -0.853203E-01 -0.300740E-01 -0.151026E+00 -0.345407E-01
   475   0.163735E+01  0.164506E+01  0.000000E+00  0.000000E+00  0.000000E+00  0.000000E+00  0.000000E+00  0.000000E+00  0.417989E+00  0.224259E+01 -0.830649E+00 -0.184874E+00
   476  -0.111559E+01 -0.111608E+01  0.000000E+00  0.000000E+00  0.000000E+00  0.000000E+00  0.000000E+00  0.000000E+00 -0.715335E+00  0.131180E+00 -0.384780E+00 -0.147147E+00
   477  -0.142733E+01 -0.141961E+01  0.000000E+00  0.000000E+00  0.000000E+00  0.000000E+00  0.000000E+00  0.000000E+00 -0.313972E+01  0.351973E+01 -0.719034E+00 -0.108059E+01
   478   0.100995E+01  0.983879E+00  0.000000E+00  0.000000E+00  0.000000E+00  0.000000E+00  0.000000E+00  0.000000E+00  0.523431E+00  0.162509E+01 -0.639947E+00 -0.524698E+00
   479   0.349720E+01  0.346690E+01  0.000000E+00  0.000000E+00  0.000000E+00  0.000000E+00  0.000000E+00  0.000000E+00 -0.110900E+01  0.577546E+01 -0.107980E+01 -0.119764E+00
   480  -0.773816E+00 -0.773782E+00  0.000000E+00  0.000000E+00  0.000000E+00  0.000000E+00  0.000000E+00  0.000000E+00 -0.536513E+00 -0.580459E-01 -0.140215E+00 -0.390080E-01
   481   0.563627E+00  0.527787E+00  0.000000E+00  0.000000E+00  0.000000E+00  0.000000E+00  0.000000E+00  0.000000E+00  0.963436E+00  0.813992E-02 -0.373910E+00 -0.698785E-01
   482  -0.190759E+01 -0.190461E+01  0.000000E+00  0.000000E+00  0.000000E+00  0.000000E+00  0.000000E+00  0.000000E+00 -0.136720E+01  0.639886E-01 -0.457935E+00 -0.143457E+00
   483  -0.970759E+00 -0.972493E+00  0.000000E+00  0.000000E+00  0.000000E+00  0.000000E+00  0.000000E+00  0.000000E+00 -0.631974E+00 -0.740910E-01 -0.218546E+00 -0.478815E-01
   484   0.321206E+01  0.327264E+01  0.000000E+00  0.000000E+00  0.000000E+00  0.000000E+00  0.000000E+00  0.000000E+00 -0.712161E+00  0.606035E+01 -0.900124E+00 -0.117542E+01
   485   0.188777E+02  0.189350E+02  0.000000E+00  0.000000E+00  0.000000E+00  0.000000E+00  0.000000E+00  0.000000E+00 -0.137709E+01  0.232068E+02 -0.168219E+01 -0.121252E+01
   486  -0.194293E+01 -0.193752E+01  0.000000E+00  0.000000E+00  0.000000E+00  0.000000E+00  0.000000E+00  0.000000E+00 -0.139666E+01  0.186406E-01 -0.426385E+00 -0.133121E+00
   487  -0.255264E+00 -0.263021E+00  0.000000E+00  0.000000E+00  0.000000E+00  0.000000E+00  0.000000E+00  0.000000E+00  0.142862E-01 -0.318513E-01 -0.228766E+00 -0.166903E-01
   488   0.145422E+01  0.146189E+01  0.000000E+00  0.000000E+00  0.000000E+00  0.000000E+00  0.000000E+00  0.000000E+00  0.178684E+01  0.109103E-01 -0.257598E+00 -0.782615E-01
   489  -0.547331E+00 -0.555228E+00  0.000000E+00  0.000000E+00  0.000000E+00  0.000000E+00  0.000000E+00  0.000000E+00 -0.228757E+00  0.577372E-02 -0.260906E+00 -0.713390E-01
   490  -0.161227E+01 -0.160898E+01  0.000000E+00  0.000000E+00  0.000000E+00  0.000000E+00  0.000000E+00  0.000000E+00 -0.143337E+01  0.649850E+00 -0.514809E+00 -0.310650E+00
   491   0.139325E+00  0.146816E+00  0.000000E+00  0.000000E+00  0.000000E+00  0.000000E+00  0.000000E+00  0.000000E+00  0.257979E+00  0.553609E+00 -0.577708E+00 -0.870643E-01
   492   0.671415E+00  0.660597E+00  0.000000E+00  0.000000E+00  0.000000E+00  0.000000E+00  0.000000E+00  0.000000E+00  0.319386E+00  0.105916E+01 -0.624312E+00 -0.936379E-01
   493  -0.810948E-01 -0.699505E-01  0.000000E+00  0.000000E+00  0.000000E+00  0.000000E+00  0.000000E+00  0.000000E+00  0.354683E-01 -0.221624E-02 -0.932057E-01 -0.999680E-02
   494   0.335214E+00  0.361698E+00  0.000000E+00  0.000000E+00  0.000000E+00  0.000000E+00  0.000000E+00  0.000000E+00  0.599539E+00  0.183980E+00 -0.342990E+00 -0.788318E-01
   495  -0.117576E+01 -0.118208E+01  0.000000E+00  0.000000E+00  0.000000E+00  0.000000E+00  0.000000E+00  0.000000E+00 -0.816424E+00 -0.628274E-01 -0.212917E+00 -0.899124E-01
   496  -0.622309E+00 -0.598087E+00  0.000000E+00  0.000000E+00  0.000000E+00  0.000000E+00  0.000000E+00  0.000000E+00 -0.144322E+01  0.205503E+01 -0.650198E+00 -0.559697E+00
   497   0.854034E-01  0.871646E-01  0.000000E+00  0.000000E+00  0.000000E+00  0.000000E+00  0.000000E+00  0.000000E+00  0.302009E+00 -0.912965E-02 -0.184011E+00 -0.217041E-01
   498  -0.872170E+00 -0.877499E+00  0.000000E+00  0.000000E+00  0.000000E+00  0.000000E+00  0.000000E+00  0.000000E+00 -0.487000E+00 -0.162954E-01 -0.283618E+00 -0.905843E-01
   499   0.889329E+01  0.886104E+01  0.000000E+00  0.000000E+00  0.000000E+00  0.000000E+00  0.000000E+00  0.000000E+00 -0.407194E+01  0.170775E+02 -0.121758E+01 -0.292695E+01
   500  -0.342524E+00 -0.346139E+00  0.000000E+00  0.000000E+00  0.000000E+00  0.000000E+00  0.000000E+00  0.000000E+00 -0.104411E+00 -0.168339E-01 -0.211331E+00 -0.135630E-01
   501   0.148641E+01  0.148948E+01  0.000000E+00  0.000000E+00  0.000000E+00  0.000000E+00  0.000000E+00  0.000000E+00  0.278747E+00  0.224972E+01 -0.697937E+00 -0.341058E+00
   502  -0.122482E+01 -0.122825E+01  0.000000E+00  0.000000E+00  0.000000E+00  0.000000E+00  0.000000E+00  0.000000E+00 -0.192899E+01  0.194842E+01 -0.799031E+00 -0.448661E+00
   503   0.613061E-01  0.437622E-01  0.000000E+00  0.000000E+00  0.000000E+00  0.000000E+00  0.000000E+00  0.000000E+00  0.491397E+00 -0.305845E-01 -0.354311E+00 -0.627385E-01
   504  -0.138070E+01 -0.139212E+01  0.000000E+00  0.000000E+00  0.000000E+00  0.000000E+00  0.000000E+00  0.000000E+00 -0.312931E+01  0.343410E+01 -0.791827E+00 -0.905081E+00
   505  -0.190159E+00 -0.178841E+00  0.000000E+00  0.000000E+00  0.000000E+00  0.000000E+00  0.000000E+00  0.000000E+00  0.655894E-01  0.243917E+00 -0.452991E+00 -0.353562E-01
   506  -0.230584E-01 -0.257931E-01  0.000000E+00  0.000000E+00  0.000000E+00  0.000000E+00  0.000000E+00  0.000000E+00  0.172732E+00 -0.199619E-01 -0.143060E+00 -0.355030E-01
   507  -0.293460E+00 -0.293301E+00  0.000000E+00  0.000000E+00  0.000000E+00  0.000000E+00  0.000000E+00  0.000000E+00  0.251980E-01 -0.456820E-01 -0.239491E+00 -0.333255E-01
   508  -0.209581E+01 -0.208656E+01  0.000000E+00  0.000000E+00  0.000000E+00  0.000000E+00  0.000000E+00  0.000000E+00 -0.234716E+01  0.142942E+01 -0.728326E+00 -0.440498E+00
   509   0.305173E+01  0.301705E+01  0.000000E+00  0.000000E+00  0.000000E+00  0.000000E+00  0.000000E+00  0.000000E+00  0.339072E+01  0.165877E+00 -0.309805E+00 -0.229740E+00
   510  -0.148004E+01 -0.147855E+01  0.000000E+00  0.000000E+00  0.000000E+00  0.000000E+00  0.000000E+00  0.000000E+00 -0.105250E+01  0.562560E-01 -0.296923E+00 -0.185378E+00
   511   0.262258E+00  0.268990E+00  0.000000E+00  0.000000E+00  0.000000E+00  0.000000E+00  0.000000E+00  0.000000E+00  0.649689E+00  0.207318E+00 -0.416501E+00 -0.171516E+00
   512   0.269502E+00  0.274482E+00  0.000000E+00  0.000000E+00  0.000000E+00  0.000000E+00  0.000000E+00  0.000000E+00 -0.358907E+00  0.167507E+01 -0.811089E+00 -0.230596E+00
   513  -0.165333E+01 -0.164479E+01  0.000000E+00  0.000000E+00  0.000000E+00  0.000000E+00  0.000000E+00  0.000000E+00 -0.141089E+01  0.486356E+00 -0.416986E+00 -0.303264E+00
   514  -0.342579E+00 -0.341193E+00  0.000000E+00  0.000000E+00  0.000000E+00  0.000000E+00  0.000000E+00  0.000000E+00  0.805402E-01  0.195339E+00 -0.520169E+00 -0.969030E-01
   515   0.936679E+01  0.936546E+01  0.000000E+00  0.000000E+00  0.000000E+00  0.000000E+00  0.000000E+00  0.000000E+00  0.421252E-01  0.109609E+02 -0.135339E+01 -0.284224E+00
   516  -0.612311E+00 -0.609555E+00  0.000000E+00  0.000000E+00  0.000000E+00  0.000000E+00  0.000000E+00  0.000000E+00 -0.266056E+00  0.440667E-01 -0.339606E+00 -0.479601E-01
   517   0.793543E+01  0.795669E+01  0.000000E+00  0.000000E+00  0.000000E+00  0.000000E+00  0.000000E+00  0.000000E+00  0.544312E+01  0.413481E+01 -0.720203E+00 -0.901042E+00
   518   0.191771E-01  0.367547E-01  0.000000E+00  0.000000E+00  0.000000E+00  0.000000E+00  0.000000E+00  0.000000E+00  0.196060E+00  0.572148E+00 -0.613577E+00 -0.117875E+00
   519   0.171697E-01  0.223029E-01  0.000000E+00  0.000000E+00  0.000000E+00  0.000000E+00  0.000000E+00  0.000000E+00  0.238371E+00  0.150910E+00 -0.344355E+00 -0.226233E-01
   520   0.176376E+00  0.203737E+00  0.000000E+00  0.000000E+00  0.000000E+00  0.000000E+00  0.000000E+00  0.000000E+00 -0.859633E+00  0.248845E+01 -0.772617E+00 -0.652459E+00
   521   0.131712E+01  0.128704E+01  0.000000E+00  0.000000E+00  0.000000E+00  0.000000E+00  0.000000E+00  0.000000E+00 -0.176207E+01  0.489519E+01 -0.847157E+00 -0.998915E+00
   522  -0.636873E+00 -0.630507E+00  0.000000E+00  0.000000E+00  0.000000E+00  0.000000E+00  0.000000E+00  0.000000E+00 -0.375541E+00  0.251851E+00 -0.358048E+00 -0.148768E+00
   523  -0.180736E+01 -0.181341E+01  0.000000E+00  0.000000E+00  0.000000E+00  0.000000E+00  0.000000E+00  0.000000E+00 -0.265776E+01  0.234424E+01 -0.695827E+00 -0.804060E+00
   524  -0.110032E+01 -0.109676E+01  0.000000E+00  0.000000E+00  0.000000E+00  0.000000E+00  0.000000E+00  0.000000E+00 -0.919611E+00  0.492453E+00 -0.431757E+00 -0.237850E+00
   525  -0.853656E+00 -0.866371E+00  0.000000E+00  0.000000E+00  0.000000E+00  0.000000E+00  0.000000E+00  0.000000E+00 -0.496830E+00  0.933415E-02 -0.272689E+00 -0.106186E+00
   526  -0.219737E+00 -0.219328E+00  0.000000E+00  0.000000E+00  0.000000E+00  0.000000E+00  0.000000E+00  0.000000E+00  0.677207E-01 -0.203121E-01 -0.245733E+00 -0.210038E-01
   527   0.112521E+01  0.116713E+01  0.000000E+00  0.000000E+00  0.000000E+00  0.000000E+00  0.000000E+00  0.000000E+00  0.137404E+01  0.173003E-01 -0.149158E+00 -0.750488E-01
   528   0.941857E+01  0.945620E+01  0.000000E+00  0.000000E+00  0.000000E+00  0.000000E+00  0.000000E+00  0.000000E+00  0.110040E+01  0.102296E+02 -0.109768E+01 -0.776113E+00
   529   0.133220E+01  0.132069E+01  0.000000E+00  0.000000E+00  0.000000E+00  0.000000E+00  0.000000E+00  0.000000E+00 -0.165418E+01  0.487794E+01 -0.873064E+00 -0.103002E+01
   530  -0.730237E-01 -0.820608E-01  0.000000E+00  0.000000E+00  0.000000E+00  0.000000E+00  0.000000E+00  0.000000E+00  0.226826E+00 -0.367996E-01 -0.216122E+00 -0.559658E-01
   531  -0.751327E+00 -0.755895E+00  0.000000E+00  0.000000E+00  0.000000E+00  0.000000E+00  0.000000E+00  0.000000E+00 -0.539443E+00  0.381443E+00 -0.415431E+00 -0.182464E+00
   532  -0.392092E+00 -0.397551E+00  0.000000E+00  0.000000E+00  0.000000E+00  0.000000E+00  0.000000E+00  0.000000E+00 -0.273333E+00  0.558013E+00 -0.589028E+00 -0.932038E-01
   533   0.363927E-01  0.319150E-01  0.000000E+00  0.000000E+00  0.000000E+00  0.000000E+00  0.000000E+00  0.000000E+00  0.142091E+00  0.204670E+00 -0.298411E+00 -0.164345E-01
   534   0.213971E+01  0.209507E+01  0.000000E+00  0.000000E+00  0.000000E+00  0.000000E+00  0.000000E+00  0.000000E+00 -0.130862E+00  0.364828E+01 -0.921130E+00 -0.501224E+00
   535  -0.561863E+00 -0.562578E+00  0.000000E+00  0.000000E+00  0.000000E+00  0.000000E+00  0.000000E+00  0.000000E+00 -0.295513E+00 -0.515881E-01 -0.157885E+00 -0.575911E-01
   536  -0.551372E-01 -0.573316E-01  0.000000E+00  0.000000E+00  0.000000E+00  0.000000E+00  0.000000E+00  0.000000E+00  0.108026E+00  0.256585E-01 -0.182237E+00 -0.877882E-02
   537  -0.668882E+00 -0.679439E+00  0.000000E+00  0.000000E+00  0.000000E+00  0.000000E+00  0.000000E+00  0.000000E+00 -0.219134E+00 -0.302525E-01 -0.395869E+00 -0.341824E-01
   538  -0.399087E+00 -0.410345E+00  0.000000E+00  0.000000E+00  0.000000E+00  0.000000E+00  0.000000E+00  0.000000E+00 -0.470038E-01 -0.587545E-01 -0.273497E+00 -0.310894E-01
   539  -0.305267E+00 -0.301952E+00  0.000000E+00  0.000000E+00  0.000000E+00  0.000000E+00  0.000000E+00  0.000000E+00 -0.354584E-01  0.444699E-01 -0.296829E+00 -0.141335E-01
   540   0.132187E+02  0.138400E+02  0.000000E+00  0.000000E+00  0.000000E+00  0.000000E+00  0.000000E+00  0.000000E+00 -0.758383E+01  0.324396E+02 -0.143065E+01 -0.958514E+01
   541  -0.171134E+01 -0.170583E+01  0.000000E+00  0.000000E+00  0.000000E+00  0.000000E+00  0.000000E+00  0.000000E+00 -0.119336E+01 -0.276711E-01 -0.366911E+00 -0.117881E+00
   542   0.862538E+00  0.896122E+00  0.000000E+00  0.000000E+00  0.000000E+00  0.000000E+00  0.000000E+00  0.000000E+00  0.106861E+01  0.192413E-01 -0.134294E+00 -0.574368E-01
   543  -0.113284E+01 -0.113658E+01  0.000000E+00  0.000000E+00  0.000000E+00  0.000000E+00  0.000000E+00  0.000000E+00 -0.132439E+01  0.115955E+01 -0.649121E+00 -0.322624E+00
   544   0.126190E+02  0.126605E+02  0.000000E+00  0.000000E+00  0.000000E+00  0.000000E+00  0.000000E+00  0.000000E+00 -0.188714E+01  0.174890E+02 -0.141726E+01 -0.152412E+01
   545  -0.860224E+00 -0.865724E+00  0.000000E+00  0.000000E+00  0.000000E+00  0.000000E+00  0.000000E+00  0.000000E+00 -0.515378E+00 -0.599692E-01 -0.231730E+00 -0.586463E-01
   546  -0.186675E+01 -0.185580E+01  0.000000E+00  0.000000E+00  0.000000E+00  0.000000E+00  0.000000E+00  0.000000E+00 -0.158020E+01  0.546507E+00 -0.556204E+00 -0.265906E+00
   547   0.210696E+01  0.211162E+01  0.000000E+00  0.000000E+00  0.000000E+00  0.000000E+00  0.000000E+00  0.000000E+00 -0.645298E+00  0.404980E+01 -0.965886E+00 -0.326990E+00
   548  -0.225788E+01 -0.226696E+01  0.000000E+00  0.000000E+00  0.000000E+00  0.000000E+00  0.000000E+00  0.000000E+00 -0.332671E+01  0.243853E+01 -0.789263E+00 -0.589516E+00
   549  -0.179783E+01 -0.180562E+01  0.000000E+00  0.000000E+00  0.000000E+00  0.000000E+00  0.000000E+00  0.000000E+00 -0.145942E+01  0.351388E+00 -0.485896E+00 -0.211695E+00
   550  -0.435549E+00 -0.447081E+00  0.000000E+00  0.000000E+00  0.000000E+00  0.000000E+00  0.000000E+00  0.000000E+00 -0.982156E-01 -0.346199E-01 -0.232027E+00 -0.822185E-01
   551   0.100711E+02  0.100370E+02  0.000000E+00  0.000000E+00  0.000000E+00  0.000000E+00  0.000000E+00  0.000000E+00  0.340616E+01  0.887898E+01 -0.113945E+01 -0.110870E+01
   552  -0.776342E-02 -0.199716E-01  0.000000E+00  0.000000E+00  0.000000E+00  0.000000E+00  0.000000E+00  0.000000E+00  0.150874E+00  0.151642E+00 -0.305061E+00 -0.174259E-01
   553  -0.196103E+00 -0.208241E+00  0.000000E+00  0.000000E+00  0.000000E+00  0.000000E+00  0.000000E+00  0.000000E+00  0.202730E+00 -0.221719E-01 -0.355736E+00 -0.330631E-01
   554   0.490383E+00  0.477958E+00  0.000000E+00  0.000000E+00  0.000000E+00  0.000000E+00  0.000000E+00  0.000000E+00  0.166260E+00  0.101164E+01 -0.643984E+00 -0.559611E-01
   555  -0.257421E+00 -0.247390E+00  0.000000E+00  0.000000E+00  0.000000E+00  0.000000E+00  0.000000E+00  0.000000E+00 -0.222589E+00  0.642356E+00 -0.453125E+00 -0.214032E+00
   556   0.114726E+01  0.118250E+01  0.000000E+00  0.000000E+00  0.000000E+00  0.000000E+00  0.000000E+00  0.000000E+00  0.139024E+01  0.146160E-01 -0.155626E+00 -0.667256E-01
   557  -0.985649E+00 -0.987222E+00  0.000000E+00  0.000000E+00  0.000000E+00  0.000000E+00  0.000000E+00  0.000000E+00 -0.671949E+00 -0.659626E-01 -0.185733E+00 -0.635775E-01
   558   0.332704E+00  0.332418E+00  0.000000E+00  0.000000E+00  0.000000E+00  0.000000E+00  0.000000E+00  0.000000E+00  0.746388E+00 -0.255002E-01 -0.304786E+00 -0.836840E-01
   559  -0.318355E+00 -0.313319E+00  0.000000E+00  0.000000E+00  0.000000E+00  0.000000E+00  0.000000E+00  0.000000E+00 -0.562260E-02  0.795791E-01 -0.364610E+00 -0.226654E-01
   560  -0.129578E+01 -0.128503E+01  0.000000E+00  0.000000E+00  0.000000E+00  0.000000E+00  0.000000E+00  0.000000E+00 -0.127148E+01  0.789822E+00 -0.496015E+00 -0.307360E+00
   561   0.504621E+00  0.488460E+00  0.000000E+00  0.000000E+00  0.000000E+00  0.000000E+00  0.000000E+00  0.000000E+00  0.392682E+00  0.835659E+00 -0.605578E+00 -0.134304E+00
   562  -0.535274E-01 -0.508228E-01  0.000000E+00  0.000000E+00  0.000000E+00  0.000000E+00  0.000000E+00  0.000000E+00  0.967669E-01  0.137112E-01 -0.151973E+00 -0.932815E-02
   563  -0.323065E+01 -0.323062E+01  0.000000E+00  0.000000E+00  0.000000E+00  0.000000E+00  0.000000E+00  0.000000E+00 -0.351398E+01  0.137144E+01 -0.660095E+00 -0.427981E+00
   564  -0.270406E+01 -0.270153E+01  0.000000E+00  0.000000E+00  0.000000E+00  0.000000E+00  0.000000E+00  0.000000E+00 -0.244888E+01  0.530463E+00 -0.506997E+00 -0.276113E+00
   565  -0.302472E+01 -0.302231E+01  0.000000E+00  0.000000E+00  0.000000E+00  0.000000E+00  0.000000E+00  0.000000E+00 -0.385902E+01  0.211720E+01 -0.727828E+00 -0.552663E+00
   566  -0.226753E+01 -0.226396E+01  0.000000E+00  0.000000E+00  0.000000E+00  0.000000E+00  0.000000E+00  0.000000E+00 -0.177710E+01  0.126586E-01 -0.365194E+00 -0.134319E+00
   567  -0.309988E+01 -0.309777E+01  0.000000E+00  0.000000E+00  0.000000E+00  0.000000E+00  0.000000E+00  0.000000E+00 -0.401588E+01  0.223064E+01 -0.746205E+00 -0.566324E+00
   568  -0.165330E+01 -0.164418E+01  0.000000E+00  0.000000E+00  0.000000E+00  0.000000E+00  0.000000E+00  0.000000E+00 -0.543069E+01  0.594340E+01 -0.951620E+00 -0.120528E+01
   569  -0.284966E+01 -0.284956E+01  0.000000E+00  0.000000E+00  0.000000E+00  0.000000E+00  0.000000E+00  0.000000E+00 -0.349475E+01  0.184534E+01 -0.689068E+00 -0.511077E+00
   570  -0.245966E+01 -0.245391E+01  0.000000E+00  0.000000E+00  0.000000E+00  0.000000E+00  0.000000E+00  0.000000E+00 -0.192272E+01  0.333098E-02 -0.394456E+00 -0.140063E+00
   571  -0.234046E+01 -0.233227E+01  0.000000E+00  0.000000E+00  0.000000E+00  0.000000E+00  0.000000E+00  0.000000E+00 -0.342729E+01  0.240219E+01 -0.761065E+00 -0.546107E+00
   572  -0.312545E+01 -0.312438E+01  0.000000E+00  0.000000E+00  0.000000E+00  0.000000E+00  0.000000E+00  0.000000E+00 -0.307305E+01  0.885494E+00 -0.593994E+00 -0.342827E+00
   573  -0.476274E+00 -0.475623E+00  0.000000E+00  0.000000E+00  0.000000E+00  0.000000E+00  0.000000E+00  0.000000E+00 -0.194051E+00  0.258257E+00 -0.500495E+00 -0.393346E-01
   574   0.209543E+01  0.207531E+01  0.000000E+00  0.000000E+00  0.000000E+00  0.000000E+00  0.000000E+00  0.000000E+00 -0.520119E+00  0.406058E+01 -0.865177E+00 -0.599976E+00
   575  -0.188240E+00 -0.177047E+00  0.000000E+00  0.000000E+00  0.000000E+00  0.000000E+00  0.000000E+00  0.000000E+00  0.145987E+00 -0.341547E-02 -0.292246E+00 -0.273726E-01
   576   0.708517E+01  0.712614E+01  0.000000E+00  0.000000E+00  0.000000E+00  0.000000E+00  0.000000E+00  0.000000E+00  0.883078E+00  0.782513E+01 -0.928277E+00 -0.653796E+00
   577   0.143389E+01  0.145643E+01  0.000000E+00  0.000000E+00  0.000000E+00  0.000000E+00  0.000000E+00  0.000000E+00  0.177041E+01  0.486688E-01 -0.244434E+00 -0.118214E+00
   578  -0.210387E+01 -0.209404E+01  0.000000E+00  0.000000E+00  0.000000E+00  0.000000E+00  0.000000E+00  0.000000E+00 -0.181304E+01  0.554265E+00 -0.545026E+00 -0.290246E+00
   579  -0.524283E+00 -0.518351E+00  0.000000E+00  0.000000E+00  0.000000E+00  0.000000E+00  0.000000E+00  0.000000E+00 -0.116249E+00  0.951801E-01 -0.447337E+00 -0.499453E-01
   580  -0.363187E+00 -0.357515E+00  0.000000E+00  0.000000E+00  0.000000E+00  0.000000E+00  0.000000E+00  0.000000E+00 -0.573058E-01  0.338123E+00 -0.475277E+00 -0.163055E+00
   581  -0.543775E+00 -0.549887E+00  0.000000E+00  0.000000E+00  0.000000E+00  0.000000E+00  0.000000E+00  0.000000E+00 -0.362562E+00 -0.432944E-01 -0.114072E+00 -0.299582E-01
   582   0.303892E+01  0.306095E+01  0.000000E+00  0.000000E+00  0.000000E+00  0.000000E+00  0.000000E+00  0.000000E+00  0.813903E+00  0.342955E+01 -0.854105E+00 -0.328406E+00
   583  -0.136008E+00 -0.135201E+00  0.000000E+00  0.000000E+00  0.000000E+00  0.000000E+00  0.000000E+00  0.000000E+00 -0.141726E+00  0.390049E+00 -0.366356E+00 -0.171672E-01
   584   0.819587E+00  0.797735E+00  0.000000E+00  0.000000E+00  0.000000E+00  0.000000E+00  0.000000E+00  0.000000E+00 -0.842293E+00  0.248457E+01 -0.797997E+00 -0.465473E-01
   585   0.717183E+00  0.707436E+00  0.000000E+00  0.000000E+00  0.000000E+00  0.000000E+00  0.000000E+00  0.000000E+00  0.485729E+00  0.847539E+00 -0.521583E+00 -0.104250E+00
   586  -0.138830E+00 -0.126297E+00  0.000000E+00  0.000000E+00  0.000000E+00  0.000000E+00  0.000000E+00  0.000000E+00  0.116771E+00 -0.682568E-02 -0.218287E+00 -0.179560E-01
   587   0.154189E+01  0.154511E+01  0.000000E+00  0.000000E+00  0.000000E+00  0.000000E+00  0.000000E+00  0.000000E+00  0.190543E+01  0.727140E-01 -0.333630E+00 -0.994092E-01
   588  -0.116639E+01 -0.115734E+01  0.000000E+00  0.000000E+00  0.000000E+00  0.000000E+00  0.000000E+00  0.000000E+00 -0.825064E+00 -0.793477E-01 -0.183436E+00 -0.694959E-01
   589  -0.185372E+01 -0.185139E+01  0.000000E+00  0.000000E+00  0.000000E+00  0.000000E+00  0.000000E+00  0.000000E+00 -0.138381E+01 -0.614010E-01 -0.249449E+00 -0.156730E+00
   590  -0.137948E+00 -0.149656E+00  0.000000E+00  0.000000E+00  0.000000E+00  0.000000E+00  0.000000E+00  0.000000E+00  0.105457E+00 -0.420788E-01 -0.186383E+00 -0.266517E-01
   591  -0.168902E+00 -0.157285E+00  0.000000E+00  0.000000E+00  0.000000E+00  0.000000E+00  0.000000E+00  0.000000E+00  0.135727E+00  0.632412E-01 -0.326084E+00 -0.301697E-01
   592  -0.143548E+01 -0.142913E+01  0.000000E+00  0.000000E+00  0.000000E+00  0.000000E+00  0.000000E+00  0.000000E+00 -0.920618E+00  0.117432E+00 -0.478627E+00 -0.147320E+00
   593  -0.810413E+00 -0.822126E+00  0.000000E+00  0.000000E+00  0.000000E+00  0.000000E+00  0.000000E+00  0.000000E+00 -0.486828E+00 -0.451982E-01 -0.210096E+00 -0.800039E-01
   594  -0.102483E+01 -0.102428E+01  0.000000E+00  0.000000E+00  0.000000E+00  0.000000E+00  0.000000E+00  0.000000E+00 -0.703344E+00 -0.809151E-01 -0.202349E+00 -0.376762E-01
   595  -0.558502E+00 -0.566369E+00  0.000000E+00  0.000000E+00  0.000000E+00  0.000000E+00  0.000000E+00  0.000000E+00 -0.108859E+00 -0.103327E-01 -0.366924E+00 -0.802539E-01
   596  -0.333769E+00 -0.337884E+00  0.000000E+00  0.000000E+00  0.000000E+00  0.000000E+00  0.000000E+00  0.000000E+00  0.822305E-02 -0.226935E-02 -0.301438E+00 -0.423997E-01
   597   0.562298E+01  0.560575E+01  0.000000E+00  0.000000E+00  0.000000E+00  0.000000E+00  0.000000E+00  0.000000E+00 -0.515051E+00  0.736255E+01 -0.106821E+01 -0.173550E+00
   598   0.818578E+00  0.832258E+00  0.000000E+00  0.000000E+00  0.000000E+00  0.000000E+00  0.000000E+00  0.000000E+00  0.386530E+00  0.126454E+01 -0.668237E+00 -0.150572E+00
   599  -0.676337E+00 -0.676587E+00  0.000000E+00  0.000000E+00  0.000000E+00  0.000000E+00  0.000000E+00  0.000000E+00 -0.606839E+00  0.663626E+00 -0.533534E+00 -0.199840E+00
   600  -0.741711E+00 -0.750588E+00  0.000000E+00  0.000000E+00  0.000000E+00  0.000000E+00  0.000000E+00  0.000000E+00 -0.455661E+00 -0.523103E-01 -0.175433E+00 -0.671837E-01
   601   0.798561E+00  0.780558E+00  0.000000E+00  0.000000E+00  0.000000E+00  0.000000E+00  0.000000E+00  0.000000E+00 -0.125579E+01  0.350548E+01 -0.839364E+00 -0.629765E+00
   602   0.141870E+00  0.157937E+00  0.000000E+00  0.000000E+00  0.000000E+00  0.000000E+00  0.000000E+00  0.000000E+00  0.349430E+00  0.681104E-01 -0.230969E+00 -0.286343E-01
   603  -0.180041E+00 -0.176482E+00  0.000000E+00  0.000000E+00  0.000000E+00  0.000000E+00  0.000000E+00  0.000000E+00 -0.113267E-01 -0.159828E-01 -0.138247E+00 -0.109261E-01
   604   0.965290E+00  0.962752E+00  0.000000E+00  0.000000E+00  0.000000E+00  0.000000E+00  0.000000E+00  0.000000E+00  0.101816E+01  0.792436E+00 -0.496692E+00 -0.351152E+00
   605  -0.202080E+00 -0.206255E+00  0.000000E+00  0.000000E+00  0.000000E+00  0.000000E+00  0.000000E+00  0.000000E+00  0.152680E+00 -0.149932E-01 -0.305473E+00 -0.384686E-01
   606  -0.574685E-01 -0.416865E-01  0.000000E+00  0.000000E+00  0.000000E+00  0.000000E+00  0.000000E+00  0.000000E+00  0.294159E+00  0.455047E-01 -0.336698E+00 -0.446516E-01
   607   0.449803E+01  0.449066E+01  0.000000E+00  0.000000E+00  0.000000E+00  0.000000E+00  0.000000E+00  0.000000E+00  0.370903E+01  0.187363E+01 -0.661237E+00 -0.430760E+00
   608  -0.557987E+00 -0.561460E+00  0.000000E+00  0.000000E+00  0.000000E+00  0.000000E+00  0.000000E+00  0.000000E+00 -0.334285E+00 -0.476302E-01 -0.154009E+00 -0.255358E-01
   609   0.458781E+01  0.463661E+01  0.000000E+00  0.000000E+00  0.000000E+00  0.000000E+00  0.000000E+00  0.000000E+00 -0.186825E+01  0.935776E+01 -0.111349E+01 -0.173941E+01
   610  -0.535877E+00 -0.534852E+00  0.000000E+00  0.000000E+00  0.000000E+00  0.000000E+00  0.000000E+00  0.000000E+00 -0.327568E+00 -0.433544E-01 -0.149479E+00 -0.144512E-01
   611   0.242796E+01  0.244423E+01  0.000000E+00  0.000000E+00  0.000000E+00  0.000000E+00  0.000000E+00  0.000000E+00 -0.573026E+00  0.405740E+01 -0.908629E+00 -0.131508E+00
   612   0.238931E+02  0.239618E+02  0.000000E+00  0.000000E+00  0.000000E+00  0.000000E+00  0.000000E+00  0.000000E+00  0.786089E+01  0.199752E+02 -0.121722E+01 -0.265701E+01
   613  -0.101571E+01 -0.100914E+01  0.000000E+00  0.000000E+00  0.000000E+00  0.000000E+00  0.000000E+00  0.000000E+00 -0.816007E+00  0.479773E+00 -0.438207E+00 -0.234700E+00
   614   0.438534E+01  0.438288E+01  0.000000E+00  0.000000E+00  0.000000E+00  0.000000E+00  0.000000E+00  0.000000E+00 -0.700868E+00  0.628968E+01 -0.110537E+01 -0.100559E+00
   615  -0.574093E+00 -0.589920E+00  0.000000E+00  0.000000E+00  0.000000E+00  0.000000E+00  0.000000E+00  0.000000E+00 -0.330534E+00 -0.504625E-01 -0.168636E+00 -0.402877E-01
   616   0.351375E-01  0.334251E-01  0.000000E+00  0.000000E+00  0.000000E+00  0.000000E+00  0.000000E+00  0.000000E+00  0.398530E+00  0.297613E-01 -0.283896E+00 -0.110970E+00
   617  -0.534805E+00 -0.525902E+00  0.000000E+00  0.000000E+00  0.000000E+00  0.000000E+00  0.000000E+00  0.000000E+00 -0.346050E+00 -0.372953E-01 -0.118835E+00 -0.237211E-01
   618  -0.379137E+00 -0.382839E+00  0.000000E+00  0.000000E+00  0.000000E+00  0.000000E+00  0.000000E+00  0.000000E+00 -0.266326E-01 -0.396331E-01 -0.245758E+00 -0.708148E-01
   619  -0.117974E+01 -0.118357E+01  0.000000E+00  0.000000E+00  0.000000E+00  0.000000E+00  0.000000E+00  0.000000E+00 -0.814041E+00 -0.484427E-01 -0.234906E+00 -0.861849E-01
   620  -0.250838E+01 -0.249377E+01  0.000000E+00  0.000000E+00  0.000000E+00  0.000000E+00  0.000000E+00  0.000000E+00 -0.304205E+01  0.197333E+01 -0.629559E+00 -0.795486E+00
   621  -0.417636E+00 -0.418954E+00  0.000000E+00  0.000000E+00  0.000000E+00  0.000000E+00  0.000000E+00  0.000000E+00 -0.413317E-01  0.100853E-01 -0.333159E+00 -0.545488E-01
   622   0.115268E+01  0.115672E+01  0.000000E+00  0.000000E+00  0.000000E+00  0.000000E+00  0.000000E+00  0.000000E+00  0.147472E+00  0.180173E+01 -0.658066E+00 -0.134411E+00
   623  -0.104450E+00 -0.133257E+00  0.000000E+00  0.000000E+00  0.000000E+00  0.000000E+00  0.000000E+00  0.000000E+00  0.506135E-01  0.512275E+00 -0.581302E+00 -0.114843E+00
   624   0.193215E+00  0.194930E+00  0.000000E+00  0.000000E+00  0.000000E+00  0.000000E+00  0.000000E+00  0.000000E+00  0.245522E+00  0.890434E+00 -0.559700E+00 -0.381326E+00
   625  -0.282953E+00 -0.284573E+00  0.000000E+00  0.000000E+00  0.000000E+00  0.000000E+00  0.000000E+00  0.000000E+00 -0.505320E-01 -0.369199E-01 -0.179586E+00 -0.175348E-01
   626   0.758607E-01  0.754926E-01  0.000000E+00  0.000000E+00  0.000000E+00  0.000000E+00  0.000000E+00  0.000000E+00  0.190418E+00  0.386917E-01 -0.144390E+00 -0.922716E-02
   627  -0.783151E+00 -0.788787E+00  0.000000E+00  0.000000E+00  0.000000E+00  0.000000E+00  0.000000E+00  0.000000E+00 -0.445162E+00  0.354506E-01 -0.311356E+00 -0.677194E-01
   628   0.928370E+00  0.931559E+00  0.000000E+00  0.000000E+00  0.000000E+00  0.000000E+00  0.000000E+00  0.000000E+00  0.129255E+01  0.107397E+00 -0.330979E+00 -0.137414E+00
   629  -0.137149E+00 -0.146820E+00  0.000000E+00  0.000000E+00  0.000000E+00  0.000000E+00  0.000000E+00  0.000000E+00  0.624011E-01  0.484267E-01 -0.244807E+00 -0.128410E-01
   630   0.621835E+00  0.601129E+00  0.000000E+00  0.000000E+00  0.000000E+00  0.000000E+00  0.000000E+00  0.000000E+00  0.963175E+00 -0.314801E-01 -0.280363E+00 -0.502022E-01
   631   0.269545E+00  0.278548E+00  0.000000E+00  0.000000E+00  0.000000E+00  0.000000E+00  0.000000E+00  0.000000E+00  0.550770E+00 -0.200055E-01 -0.190042E+00 -0.621744E-01
   632   0.850060E+01  0.847220E+01  0.000000E+00  0.000000E+00  0.000000E+00  0.000000E+00  0.000000E+00  0.000000E+00 -0.453610E+00  0.103215E+02 -0.124362E+01 -0.152100E+00
   633   0.929425E+00  0.906094E+00  0.000000E+00  0.000000E+00  0.000000E+00  0.000000E+00  0.000000E+00  0.000000E+00  0.851873E+00  0.746998E+00 -0.539942E+00 -0.152836E+00
   634   0.371195E+01  0.382996E+01  0.000000E+00  0.000000E+00  0.000000E+00  0.000000E+00  0.000000E+00  0.000000E+00 -0.591146E+01  0.150058E+02 -0.116979E+01 -0.409461E+01
   635  -0.145975E+00 -0.132677E+00  0.000000E+00  0.000000E+00  0.000000E+00  0.000000E+00  0.000000E+00  0.000000E+00  0.578808E-01 -0.924412E-02 -0.169076E+00 -0.122381E-01
   636  -0.163754E+01 -0.161063E+01  0.000000E+00  0.000000E+00  0.000000E+00  0.000000E+00  0.000000E+00  0.000000E+00 -0.149889E+01  0.806715E+00 -0.498065E+00 -0.420386E+00
   637  -0.665244E+00 -0.650322E+00  0.000000E+00  0.000000E+00  0.000000E+00  0.000000E+00  0.000000E+00  0.000000E+00 -0.399490E+00 -0.579225E-01 -0.161087E+00 -0.318226E-01
   638   0.862110E+00  0.861103E+00  0.000000E+00  0.000000E+00  0.000000E+00  0.000000E+00  0.000000E+00  0.000000E+00  0.724942E+00  0.722708E+00 -0.465036E+00 -0.121511E+00
   639   0.121957E+01  0.122381E+01  0.000000E+00  0.000000E+00  0.000000E+00  0.000000E+00  0.000000E+00  0.000000E+00  0.759336E+00  0.125533E+01 -0.591811E+00 -0.199037E+00
   640   0.554179E-01  0.242610E-01  0.000000E+00  0.000000E+00  0.000000E+00  0.000000E+00  0.000000E+00  0.000000E+00 -0.117334E+01  0.232586E+01 -0.805519E+00 -0.322739E+00
   641  -0.197086E+01 -0.196765E+01  0.000000E+00  0.000000E+00  0.000000E+00  0.000000E+00  0.000000E+00  0.000000E+00 -0.143539E+01  0.298741E-01 -0.441946E+00 -0.120186E+00
   642  -0.399636E+00 -0.398490E+00  0.000000E+00  0.000000E+00  0.000000E+00  0.000000E+00  0.000000E+00  0.000000E+00 -0.147132E+01  0.238492E+01 -0.824202E+00 -0.487891E+00
   643   0.585987E+01  0.582213E+01  0.000000E+00  0.000000E+00  0.000000E+00  0.000000E+00  0.000000E+00  0.000000E+00 -0.319813E+01  0.123498E+02 -0.104615E+01 -0.228342E+01
   644   0.576450E+00  0.591084E+00  0.000000E+00  0.000000E+00  0.000000E+00  0.000000E+00  0.000000E+00  0.000000E+00  0.666650E+00  0.483201E+00 -0.448572E+00 -0.110195E+00
   645  -0.764495E+00 -0.761089E+00  0.000000E+00  0.000000E+00  0.000000E+00  0.000000E+00  0.000000E+00  0.000000E+00 -0.477573E+00  0.341269E+00 -0.504496E+00 -0.120289E+00
   646   0.182882E+01  0.189460E+01  0.000000E+00  0.000000E+00  0.000000E+00  0.000000E+00  0.000000E+00  0.000000E+00 -0.101867E+01  0.421941E+01 -0.979847E+00 -0.326288E+00
   647   0.177006E+00  0.184374E+00  0.000000E+00  0.000000E+00  0.000000E+00  0.000000E+00  0.000000E+00  0.000000E+00  0.217371E+00  0.473492E+00 -0.448274E+00 -0.582153E-01
   648  -0.213194E+00 -0.216601E+00  0.000000E+00  0.000000E+00  0.000000E+00  0.000000E+00  0.000000E+00  0.000000E+00 -0.113406E+00  0.216335E+00 -0.308483E+00 -0.110473E-01
   649  -0.278448E-01 -0.250743E-01  0.000000E+00  0.000000E+00  0.000000E+00  0.000000E+00  0.000000E+00  0.000000E+00  0.261530E+00 -0.222553E-01 -0.237271E+00 -0.270775E-01
   650  -0.336280E+00 -0.330447E+00  0.000000E+00  0.000000E+00  0.000000E+00  0.000000E+00  0.000000E+00  0.000000E+00 -0.891149E+00  0.160465E+01 -0.666083E+00 -0.377869E+00
   651  -0.254043E+00 -0.260202E+00  0.000000E+00  0.000000E+00  0.000000E+00  0.000000E+00  0.000000E+00  0.000000E+00 -0.104254E+00  0.361233E+00 -0.469803E+00 -0.473777E-01
   652  -0.486791E+00 -0.487355E+00  0.000000E+00  0.000000E+00  0.000000E+00  0.000000E+00  0.000000E+00  0.000000E+00 -0.228454E+00 -0.517793E-01 -0.173483E+00 -0.336398E-01
   653   0.252294E+01  0.247171E+01  0.000000E+00  0.000000E+00  0.000000E+00  0.000000E+00  0.000000E+00  0.000000E+00  0.300538E+00  0.365653E+01 -0.897116E+00 -0.588242E+00
   654  -0.381855E+00 -0.379821E+00  0.000000E+00  0.000000E+00  0.000000E+00  0.000000E+00  0.000000E+00  0.000000E+00 -0.106553E+00  0.822277E-01 -0.330779E+00 -0.247179E-01
   655   0.425800E+00  0.439088E+00  0.000000E+00  0.000000E+00  0.000000E+00  0.000000E+00  0.000000E+00  0.000000E+00  0.589747E+00  0.320596E+00 -0.387028E+00 -0.842265E-01
   656   0.919344E+01  0.910777E+01  0.000000E+00  0.000000E+00  0.000000E+00  0.000000E+00  0.000000E+00  0.000000E+00 -0.125617E+01  0.133098E+02 -0.115769E+01 -0.178812E+01
   657   0.290220E+00  0.300929E+00  0.000000E+00  0.000000E+00  0.000000E+00  0.000000E+00  0.000000E+00  0.000000E+00 -0.182629E+00  0.134191E+01 -0.743613E+00 -0.114736E+00
   658   0.327849E+01  0.329949E+01  0.000000E+00  0.000000E+00  0.000000E+00  0.000000E+00  0.000000E+00  0.000000E+00 -0.339592E+01  0.980305E+01 -0.106709E+01 -0.204055E+01
   659   0.154210E+02  0.153415E+02  0.000000E+00  0.000000E+00  0.000000E+00  0.000000E+00  0.000000E+00  0.000000E+00 -0.270874E+01  0.224066E+02 -0.133851E+01 -0.301783E+01
   660  -0.505969E+00 -0.515198E+00  0.000000E+00  0.000000E+00  0.000000E+00  0.000000E+00  0.000000E+00  0.000000E+00 -0.271608E+00 -0.412368E-01 -0.178539E+00 -0.238140E-01
   661   0.831860E-01  0.889485E-01  0.000000E+00  0.000000E+00  0.000000E+00  0.000000E+00  0.000000E+00  0.000000E+00  0.251292E+00  0.240690E-01 -0.170566E+00 -0.158461E-01
   662  -0.735305E+00 -0.745250E+00  0.000000E+00  0.000000E+00  0.000000E+00  0.000000E+00  0.000000E+00  0.000000E+00 -0.391924E+00 -0.623916E-01 -0.234119E+00 -0.568162E-01
   663  -0.197174E+01 -0.197343E+01  0.000000E+00  0.000000E+00  0.000000E+00  0.000000E+00  0.000000E+00  0.000000E+00 -0.156233E+01  0.181794E+00 -0.359381E+00 -0.233512E+00
   664  -0.139764E+01 -0.139628E+01  0.000000E+00  0.000000E+00  0.000000E+00  0.000000E+00  0.000000E+00  0.000000E+00 -0.100897E+01 -0.785559E-01 -0.203077E+00 -0.105677E+00
   665  -0.590002E+00 -0.604668E+00  0.000000E+00  0.000000E+00  0.000000E+00  0.000000E+00  0.000000E+00  0.000000E+00 -0.243617E+00 -0.953213E-02 -0.284170E+00 -0.673491E-01
   666   0.138332E+01  0.141714E+01  0.000000E+00  0.000000E+00  0.000000E+00  0.000000E+00  0.000000E+00  0.000000E+00  0.168122E+01  0.182292E-01 -0.183044E+00 -0.992650E-01
   667   0.114928E+01  0.117046E+01  0.000000E+00  0.000000E+00  0.000000E+00  0.000000E+00  0.000000E+00  0.000000E+00  0.144915E+01  0.467468E-02 -0.212063E+00 -0.712955E-01
   668   0.334752E+00  0.303824E+00  0.000000E+00  0.000000E+00  0.000000E+00  0.000000E+00  0.000000E+00  0.000000E+00  0.707566E+00  0.586428E-01 -0.387525E+00 -0.748597E-01
   669  -0.143327E+00 -0.147780E+00  0.000000E+00  0.000000E+00  0.000000E+00  0.000000E+00  0.000000E+00  0.000000E+00 -0.103769E+00  0.271055E+00 -0.305966E+00 -0.909998E-02
   670  -0.125171E+01 -0.126571E+01  0.000000E+00  0.000000E+00  0.000000E+00  0.000000E+00  0.000000E+00  0.000000E+00 -0.879906E+00  0.129118E+00 -0.349553E+00 -0.165370E+00
   671   0.436996E+01  0.442236E+01  0.000000E+00  0.000000E+00  0.000000E+00  0.000000E+00  0.000000E+00  0.000000E+00 -0.138617E+01  0.783739E+01 -0.120675E+01 -0.822103E+00
   672  -0.135317E+01 -0.134439E+01  0.000000E+00  0.000000E+00  0.000000E+00  0.000000E+00  0.000000E+00  0.000000E+00 -0.885071E+00  0.659353E-01 -0.361016E+00 -0.164236E+00
   673   0.163826E+01  0.161391E+01  0.000000E+00  0.000000E+00  0.000000E+00  0.000000E+00  0.000000E+00  0.000000E+00 -0.253298E+00  0.271857E+01 -0.786323E+00 -0.650323E-01
   674  -0.561414E+00 -0.550975E+00  0.000000E+00  0.000000E+00  0.000000E+00  0.000000E+00  0.000000E+00  0.000000E+00 -0.163059E+01  0.228593E+01 -0.918431E+00 -0.287890E+00
   675  -0.117762E+01 -0.117316E+01  0.000000E+00  0.000000E+00  0.000000E+00  0.000000E+00  0.000000E+00  0.000000E+00 -0.269206E+01  0.309498E+01 -0.810494E+00 -0.765594E+00
   676   0.370072E+00  0.376033E+00  0.000000E+00  0.000000E+00  0.000000E+00  0.000000E+00  0.000000E+00  0.000000E+00  0.536425E+00  0.217464E+00 -0.328822E+00 -0.490345E-01
   677  -0.695074E+00 -0.694962E+00  0.000000E+00  0.000000E+00  0.000000E+00  0.000000E+00  0.000000E+00  0.000000E+00 -0.357859E+00 -0.341044E-01 -0.264559E+00 -0.384395E-01
   678  -0.174835E+01 -0.174711E+01  0.000000E+00  0.000000E+00  0.000000E+00  0.000000E+00  0.000000E+00  0.000000E+00 -0.233845E+01  0.179287E+01 -0.677756E+00 -0.523770E+00
   679  -0.595127E+00 -0.601200E+00  0.000000E+00  0.000000E+00  0.000000E+00  0.000000E+00  0.000000E+00  0.000000E+00 -0.223599E+00  0.110316E+00 -0.443226E+00 -0.446918E-01
   680  -0.781954E+00 -0.787742E+00  0.000000E+00  0.000000E+00  0.000000E+00  0.000000E+00  0.000000E+00  0.000000E+00 -0.368689E+00  0.111802E-01 -0.382707E+00 -0.475258E-01
   681  -0.171226E+01 -0.171516E+01  0.000000E+00  0.000000E+00  0.000000E+00  0.000000E+00  0.000000E+00  0.000000E+00 -0.117900E+01  0.565356E-01 -0.468852E+00 -0.123851E+00
   682  -0.880428E+00 -0.873396E+00  0.000000E+00  0.000000E+00  0.000000E+00  0.000000E+00  0.000000E+00  0.000000E+00 -0.570325E+00  0.228356E+00 -0.418360E+00 -0.113067E+00
   683   0.575019E+00  0.559974E+00  0.000000E+00  0.000000E+00  0.000000E+00  0.000000E+00  0.000000E+00  0.000000E+00  0.839836E+00  0.130075E-02 -0.240421E+00 -0.407410E-01
   684  -0.193592E-01 -0.893418E-02  0.000000E+00  0.000000E+00  0.000000E+00  0.000000E+00  0.000000E+00  0.000000E+00  0.172841E+00  0.155577E-03 -0.165785E+00 -0.161456E-01
   685  -0.324671E+00 -0.323334E+00  0.000000E+00  0.000000E+00  0.000000E+00  0.000000E+00  0.000000E+00  0.000000E+00  0.151396E-01  0.150074E+00 -0.423465E+00 -0.650824E-01
   686  -0.695097E-01 -0.852831E-01  0.000000E+00  0.000000E+00  0.000000E+00  0.000000E+00  0.000000E+00  0.000000E+00  0.262681E+00  0.222937E+00 -0.496235E+00 -0.746672E-01
   687   0.440744E+01  0.441284E+01  0.000000E+00  0.000000E+00  0.000000E+00  0.000000E+00  0.000000E+00  0.000000E+00  0.836603E+00  0.492968E+01 -0.986711E+00 -0.366736E+00
   688  -0.697598E+00 -0.713630E+00  0.000000E+00  0.000000E+00  0.000000E+00  0.000000E+00  0.000000E+00  0.000000E+00 -0.396389E+00 -0.393102E-01 -0.221186E+00 -0.567442E-01
   689  -0.155891E+01 -0.155405E+01  0.000000E+00  0.000000E+00  0.000000E+00  0.000000E+00  0.000000E+00  0.000000E+00 -0.126371E+01  0.478401E+00 -0.567376E+00 -0.201364E+00
   690   0.141822E+00  0.139876E+00  0.000000E+00  0.000000E+00  0.000000E+00  0.000000E+00  0.000000E+00  0.000000E+00  0.542232E+00  0.558172E-01 -0.343797E+00 -0.114375E+00
   691  -0.375173E+00 -0.371731E+00  0.000000E+00  0.000000E+00  0.000000E+00  0.000000E+00  0.000000E+00  0.000000E+00 -0.526307E-01 -0.304415E-01 -0.208709E+00 -0.799494E-01
   692  -0.559044E+00 -0.572433E+00  0.000000E+00  0.000000E+00  0.000000E+00  0.000000E+00  0.000000E+00  0.000000E+00 -0.590031E+00  0.816447E+00 -0.665967E+00 -0.132882E+00
   693   0.409620E+00  0.419057E+00  0.000000E+00  0.000000E+00  0.000000E+00  0.000000E+00  0.000000E+00  0.000000E+00  0.642090E+00 -0.147291E-01 -0.164936E+00 -0.433675E-01
   694   0.609269E+00  0.583211E+00  0.000000E+00  0.000000E+00  0.000000E+00  0.000000E+00  0.000000E+00  0.000000E+00  0.908686E+00 -0.328681E-01 -0.260200E+00 -0.324067E-01
   695  -0.269415E+01 -0.269071E+01  0.000000E+00  0.000000E+00  0.000000E+00  0.000000E+00  0.000000E+00  0.000000E+00 -0.270674E+01  0.968920E+00 -0.629629E+00 -0.323253E+00
   696  -0.491320E-01 -0.488964E-01  0.000000E+00  0.000000E+00  0.000000E+00  0.000000E+00  0.000000E+00  0.000000E+00 -0.565070E+01  0.802454E+01 -0.103180E+01 -0.139094E+01
   697  -0.226445E+01 -0.225804E+01  0.000000E+00  0.000000E+00  0.000000E+00  0.000000E+00  0.000000E+00  0.000000E+00 -0.174333E+01 -0.431753E-01 -0.350488E+00 -0.121045E+00
   698  -0.318050E+01 -0.318027E+01  0.000000E+00  0.000000E+00  0.000000E+00  0.000000E+00  0.000000E+00  0.000000E+00 -0.336442E+01  0.122950E+01 -0.635360E+00 -0.409994E+00
   699  -0.233475E+01 -0.232988E+01  0.000000E+00  0.000000E+00  0.000000E+00  0.000000E+00  0.000000E+00  0.000000E+00 -0.298127E+01  0.181726E+01 -0.663020E+00 -0.502859E+00
   700  -0.283888E+01 -0.283627E+01  0.000000E+00  0.000000E+00  0.000000E+00  0.000000E+00  0.000000E+00  0.000000E+00 -0.310121E+01  0.133161E+01 -0.671626E+00 -0.395044E+00
   701  -0.279784E+01 -0.279512E+01  0.000000E+00  0.000000E+00  0.000000E+00  0.000000E+00  0.000000E+00  0.000000E+00 -0.232043E+01  0.185411E+00 -0.460136E+00 -0.199972E+00
   702  -0.304416E+01 -0.304333E+01  0.000000E+00  0.000000E+00  0.000000E+00  0.000000E+00  0.000000E+00  0.000000E+00 -0.277097E+01  0.557630E+00 -0.558122E+00 -0.271860E+00
   703  -0.249157E+01 -0.248392E+01  0.000000E+00  0.000000E+00  0.000000E+00  0.000000E+00  0.000000E+00  0.000000E+00 -0.450066E+01  0.365298E+01 -0.848888E+00 -0.787353E+00
   704  -0.265162E+00 -0.276640E+00  0.000000E+00  0.000000E+00  0.000000E+00  0.000000E+00  0.000000E+00  0.000000E+00 -0.125002E+01  0.211423E+01 -0.643573E+00 -0.497274E+00
   705  -0.314458E+00 -0.317896E+00  0.000000E+00  0.000000E+00  0.000000E+00  0.000000E+00  0.000000E+00  0.000000E+00 -0.159455E+00  0.497159E+00 -0.477918E+00 -0.177683E+00
   706  -0.255246E+00 -0.250050E+00  0.000000E+00  0.000000E+00  0.000000E+00  0.000000E+00  0.000000E+00  0.000000E+00 -0.437529E-01  0.218790E-01 -0.215619E+00 -0.125566E-01
   707   0.217686E+01  0.219861E+01  0.000000E+00  0.000000E+00  0.000000E+00  0.000000E+00  0.000000E+00  0.000000E+00  0.570127E+00  0.274460E+01 -0.868353E+00 -0.247769E+00
   708   0.349017E+01  0.345549E+01  0.000000E+00  0.000000E+00  0.000000E+00  0.000000E+00  0.000000E+00  0.000000E+00 -0.970666E+00  0.680097E+01 -0.988750E+00 -0.138606E+01
   709   0.199208E+00  0.204529E+00  0.000000E+00  0.000000E+00  0.000000E+00  0.000000E+00  0.000000E+00  0.000000E+00 -0.293273E+00  0.106225E+01 -0.541195E+00 -0.232575E-01
   710  -0.176522E+00 -0.167761E+00  0.000000E+00  0.000000E+00  0.000000E+00  0.000000E+00  0.000000E+00  0.000000E+00  0.652933E-01 -0.260983E-01 -0.192673E+00 -0.142828E-01
   711  -0.131738E+01 -0.132332E+01  0.000000E+00  0.000000E+00  0.000000E+00  0.000000E+00  0.000000E+00  0.000000E+00 -0.928651E+00  0.229623E+00 -0.416376E+00 -0.207915E+00
   712  -0.129439E+01 -0.130504E+01  0.000000E+00  0.000000E+00  0.000000E+00  0.000000E+00  0.000000E+00  0.000000E+00 -0.138246E+01  0.108929E+01 -0.780755E+00 -0.231110E+00
   713  -0.420511E+00 -0.429531E+00  0.000000E+00  0.000000E+00  0.000000E+00  0.000000E+00  0.000000E+00  0.000000E+00 -0.211869E+00 -0.308125E-01 -0.172882E+00 -0.139678E-01
   714   0.720653E-01  0.630179E-01  0.000000E+00  0.000000E+00  0.000000E+00  0.000000E+00  0.000000E+00  0.000000E+00  0.395761E+00  0.226391E-01 -0.308035E+00 -0.473479E-01
   715   0.610796E+00  0.599099E+00  0.000000E+00  0.000000E+00  0.000000E+00  0.000000E+00  0.000000E+00  0.000000E+00  0.286127E+00  0.109912E+01 -0.606941E+00 -0.179209E+00
   716  -0.207650E+01 -0.207206E+01  0.000000E+00  0.000000E+00  0.000000E+00  0.000000E+00  0.000000E+00  0.000000E+00 -0.172267E+01  0.439365E+00 -0.461689E+00 -0.327060E+00
   717  -0.438480E-01 -0.506095E-01  0.000000E+00  0.000000E+00  0.000000E+00  0.000000E+00  0.000000E+00  0.000000E+00  0.199788E+00 -0.305627E-01 -0.189785E+00 -0.300495E-01
   718  -0.859095E+00 -0.864132E+00  0.000000E+00  0.000000E+00  0.000000E+00  0.000000E+00  0.000000E+00  0.000000E+00 -0.577231E+00 -0.632871E-01 -0.167693E+00 -0.559205E-01
   719   0.637935E+00  0.615580E+00  0.000000E+00  0.000000E+00  0.000000E+00  0.000000E+00  0.000000E+00  0.000000E+00  0.987124E+00 -0.124879E-02 -0.318590E+00 -0.517058E-01
   720  -0.243187E+00 -0.233127E+00  0.000000E+00  0.000000E+00  0.000000E+00  0.000000E+00  0.000000E+00  0.000000E+00 -0.360603E-03 -0.177280E-01 -0.152209E+00 -0.628297E-01
   721   0.205017E+01  0.203294E+01  0.000000E+00  0.000000E+00  0.000000E+00  0.000000E+00  0.000000E+00  0.000000E+00 -0.256730E+00  0.348903E+01 -0.961577E+00 -0.237783E+00
   722   0.146926E+02  0.147191E+02  0.000000E+00  0.000000E+00  0.000000E+00  0.000000E+00  0.000000E+00  0.000000E+00  0.113492E+01  0.157601E+02 -0.121178E+01 -0.964162E+00
   723  -0.843579E+00 -0.832477E+00  0.000000E+00  0.000000E+00  0.000000E+00  0.000000E+00  0.000000E+00  0.000000E+00 -0.622684E+00 -0.511143E-01 -0.116307E+00 -0.423725E-01
   724  -0.142274E+00 -0.147700E+00  0.000000E+00  0.000000E+00  0.000000E+00  0.000000E+00  0.000000E+00  0.000000E+00 -0.373210E-01  0.136770E+00 -0.239241E+00 -0.790783E-02
   725   0.305488E+00  0.305668E+00  0.000000E+00  0.000000E+00  0.000000E+00  0.000000E+00  0.000000E+00  0.000000E+00  0.458602E+00  0.434462E+00 -0.538781E+00 -0.486150E-01
   726  -0.445895E+00 -0.449281E+00  0.000000E+00  0.000000E+00  0.000000E+00  0.000000E+00  0.000000E+00  0.000000E+00 -0.215602E+00 -0.420557E-01 -0.167340E+00 -0.242829E-01
   727   0.325851E+01  0.319587E+01  0.000000E+00  0.000000E+00  0.000000E+00  0.000000E+00  0.000000E+00  0.000000E+00 -0.124907E+01  0.607462E+01 -0.111509E+01 -0.514589E+00
   728  -0.574646E+00 -0.583417E+00  0.000000E+00  0.000000E+00  0.000000E+00  0.000000E+00  0.000000E+00  0.000000E+00 -0.214065E+00 -0.442658E-01 -0.242844E+00 -0.822430E-01
   729  -0.129753E+01 -0.129773E+01  0.000000E+00  0.000000E+00  0.000000E+00  0.000000E+00  0.000000E+00  0.000000E+00 -0.911822E+00 -0.489353E-02 -0.276264E+00 -0.104752E+00
   730  -0.885175E+00 -0.870157E+00  0.000000E+00  0.000000E+00  0.000000E+00  0.000000E+00  0.000000E+00  0.000000E+00 -0.625054E+00 -0.626504E-01 -0.154292E+00 -0.281603E-01
   731   0.271638E+01  0.272306E+01  0.000000E+00  0.000000E+00  0.000000E+00  0.000000E+00  0.000000E+00  0.000000E+00 -0.625955E-01  0.410442E+01 -0.968542E+00 -0.350220E+00
   732  -0.934379E+00 -0.944477E+00  0.000000E+00  0.000000E+00  0.000000E+00  0.000000E+00  0.000000E+00  0.000000E+00 -0.569333E+00 -0.654587E-01 -0.257118E+00 -0.525673E-01
   733  -0.683648E+00 -0.685243E+00  0.000000E+00  0.000000E+00  0.000000E+00  0.000000E+00  0.000000E+00  0.000000E+00 -0.254270E+00 -0.580957E-02 -0.359886E+00 -0.652771E-01
   734  -0.220965E+01 -0.221377E+01  0.000000E+00  0.000000E+00  0.000000E+00  0.000000E+00  0.000000E+00  0.000000E+00 -0.234683E+01  0.119806E+01 -0.641174E+00 -0.423824E+00
   735  -0.100339E+01 -0.994364E+00  0.000000E+00  0.000000E+00  0.000000E+00  0.000000E+00  0.000000E+00  0.000000E+00 -0.166779E+01  0.197004E+01 -0.685473E+00 -0.611140E+00
   736  -0.641587E+00 -0.643849E+00  0.000000E+00  0.000000E+00  0.000000E+00  0.000000E+00  0.000000E+00  0.000000E+00 -0.246194E+00 -0.584581E-01 -0.296962E+00 -0.422344E-01
   737  -0.238847E+00 -0.240749E+00  0.000000E+00  0.000000E+00  0.000000E+00  0.000000E+00  0.000000E+00  0.000000E+00  0.516278E-01  0.469874E-01 -0.318388E+00 -0.209762E-01
   738   0.286977E+00  0.244714E+00  0.000000E+00  0.000000E+00  0.000000E+00  0.000000E+00  0.000000E+00  0.000000E+00  0.355953E+00  0.608459E+00 -0.608667E+00 -0.111030E+00
   739  -0.423690E+00 -0.413159E+00  0.000000E+00  0.000000E+00  0.000000E+00  0.000000E+00  0.000000E+00  0.000000E+00 -0.294786E+00  0.773632E+00 -0.531036E+00 -0.360971E+00
   740  -0.155559E+01 -0.155360E+01  0.000000E+00  0.000000E+00  0.000000E+00  0.000000E+00  0.000000E+00  0.000000E+00 -0.121013E+01  0.237552E+00 -0.366588E+00 -0.214428E+00
   741   0.841996E-01  0.104519E+00  0.000000E+00  0.000000E+00  0.000000E+00  0.000000E+00  0.000000E+00  0.000000E+00  0.250954E+00  0.930467E-02 -0.136535E+00 -0.192050E-01
   742  -0.151070E+01 -0.149851E+01  0.000000E+00  0.000000E+00  0.000000E+00  0.000000E+00  0.000000E+00  0.000000E+00 -0.107034E+01 -0.794937E-01 -0.252908E+00 -0.957706E-01
   743  -0.152253E-02 -0.100857E-01  0.000000E+00  0.000000E+00  0.000000E+00  0.000000E+00  0.000000E+00  0.000000E+00  0.170101E+00  0.427876E-01 -0.211176E+00 -0.117981E-01
   744   0.456578E+00  0.455817E+00  0.000000E+00  0.000000E+00  0.000000E+00  0.000000E+00  0.000000E+00  0.000000E+00  0.711297E+00 -0.232207E-01 -0.194375E+00 -0.378842E-01
   745   0.204885E+01  0.205696E+01  0.000000E+00  0.000000E+00  0.000000E+00  0.000000E+00  0.000000E+00  0.000000E+00  0.241830E+01  0.976220E-01 -0.298285E+00 -0.160680E+00
   746  -0.129929E+00 -0.118662E+00  0.000000E+00  0.000000E+00  0.000000E+00  0.000000E+00  0.000000E+00  0.000000E+00  0.112680E+00  0.266110E+00 -0.454753E+00 -0.426988E-01
   747  -0.947043E+00 -0.961233E+00  0.000000E+00  0.000000E+00  0.000000E+00  0.000000E+00  0.000000E+00  0.000000E+00 -0.611907E+00 -0.360684E-01 -0.224516E+00 -0.887417E-01
   748   0.159502E+01  0.163613E+01  0.000000E+00  0.000000E+00  0.000000E+00  0.000000E+00  0.000000E+00  0.000000E+00 -0.180124E+01  0.543630E+01 -0.868889E+00 -0.113003E+01
   749  -0.189164E+01 -0.188871E+01  0.000000E+00  0.000000E+00  0.000000E+00  0.000000E+00  0.000000E+00  0.000000E+00 -0.143217E+01  0.347877E-01 -0.305671E+00 -0.185653E+00
   750   0.233466E-03 -0.418174E-02  0.000000E+00  0.000000E+00  0.000000E+00  0.000000E+00  0.000000E+00  0.000000E+00 -0.234710E-01  0.625798E+00 -0.544585E+00 -0.619229E-01
   751   0.141172E+01  0.143608E+01  0.000000E+00  0.000000E+00  0.000000E+00  0.000000E+00  0.000000E+00  0.000000E+00  0.171074E+01  0.779041E-02 -0.203090E+00 -0.793625E-01
   752  -0.711901E+00 -0.708080E+00  0.000000E+00  0.000000E+00  0.000000E+00  0.000000E+00  0.000000E+00  0.000000E+00 -0.309172E+00  0.209464E+00 -0.479350E+00 -0.129022E+00
   753  -0.397973E+00 -0.411011E+00  0.000000E+00  0.000000E+00  0.000000E+00  0.000000E+00  0.000000E+00  0.000000E+00 -0.992719E-01 -0.589620E-01 -0.218895E+00 -0.338822E-01
   754   0.226717E+00  0.216486E+00  0.000000E+00  0.000000E+00  0.000000E+00  0.000000E+00  0.000000E+00  0.000000E+00  0.102768E+00  0.884113E+00 -0.684072E+00 -0.863236E-01
   755   0.335752E-02 -0.361026E-02  0.000000E+00  0.000000E+00  0.000000E+00  0.000000E+00  0.000000E+00  0.000000E+00  0.119566E+00  0.997782E-01 -0.213135E+00 -0.981969E-02
   756   0.167530E+00  0.176152E+00  0.000000E+00  0.000000E+00  0.000000E+00  0.000000E+00  0.000000E+00  0.000000E+00  0.179672E+00  0.881666E+00 -0.482139E+00 -0.403047E+00
   757  -0.171284E+01 -0.170018E+01  0.000000E+00  0.000000E+00  0.000000E+00  0.000000E+00  0.000000E+00  0.000000E+00 -0.179876E+01  0.100376E+01 -0.531333E+00 -0.373847E+00
   758   0.170764E+01  0.168648E+01  0.000000E+00  0.000000E+00  0.000000E+00  0.000000E+00  0.000000E+00  0.000000E+00  0.209325E+01  0.304197E+00 -0.571734E+00 -0.139234E+00
   759  -0.680649E+00 -0.693958E+00  0.000000E+00  0.000000E+00  0.000000E+00  0.000000E+00  0.000000E+00  0.000000E+00 -0.324061E+00  0.164637E+00 -0.474464E+00 -0.600701E-01
   760  -0.132180E+01 -0.132225E+01  0.000000E+00  0.000000E+00  0.000000E+00  0.000000E+00  0.000000E+00  0.000000E+00 -0.886348E+00 -0.355835E-01 -0.295600E+00 -0.104716E+00
   761   0.369588E-01  0.483303E-01  0.000000E+00  0.000000E+00  0.000000E+00  0.000000E+00  0.000000E+00  0.000000E+00  0.327443E+00  0.679717E-01 -0.312703E+00 -0.343813E-01
   762  -0.850857E+00 -0.856381E+00  0.000000E+00  0.000000E+00  0.000000E+00  0.000000E+00  0.000000E+00  0.000000E+00 -0.403752E+00  0.324692E-01 -0.353700E+00 -0.131399E+00
   763   0.109548E+02  0.111341E+02  0.000000E+00  0.000000E+00  0.000000E+00  0.000000E+00  0.000000E+00  0.000000E+00 -0.357462E+01  0.176836E+02 -0.146703E+01 -0.150790E+01
   764   0.125875E+00  0.144786E+00  0.000000E+00  0.000000E+00  0.000000E+00  0.000000E+00  0.000000E+00  0.000000E+00  0.404562E+00  0.187941E-01 -0.243271E+00 -0.352989E-01
   765   0.105966E+00  0.987340E-01  0.000000E+00  0.000000E+00  0.000000E+00  0.000000E+00  0.000000E+00  0.000000E+00  0.277705E+00  0.268674E-02 -0.168369E+00 -0.132888E-01
   766   0.214381E+02  0.213204E+02  0.000000E+00  0.000000E+00  0.000000E+00  0.000000E+00  0.000000E+00  0.000000E+00 -0.250015E+00  0.247753E+02 -0.156564E+01 -0.163921E+01
   767  -0.202190E+01 -0.202761E+01  0.000000E+00  0.000000E+00  0.000000E+00  0.000000E+00  0.000000E+00  0.000000E+00 -0.155750E+01  0.131298E+00 -0.357759E+00 -0.243651E+00
   768   0.532753E+01  0.525251E+01  0.000000E+00  0.000000E+00  0.000000E+00  0.000000E+00  0.000000E+00  0.000000E+00  0.439485E+01  0.213351E+01 -0.628793E+00 -0.647058E+00
   769  -0.302102E+00 -0.304388E+00  0.000000E+00  0.000000E+00  0.000000E+00  0.000000E+00  0.000000E+00  0.000000E+00  0.507287E-01  0.297487E-01 -0.330146E+00 -0.547196E-01
   770  -0.129070E+01 -0.128852E+01  0.000000E+00  0.000000E+00  0.000000E+00  0.000000E+00  0.000000E+00  0.000000E+00 -0.105030E+01  0.540258E+00 -0.491463E+00 -0.287012E+00
   771   0.668721E+00  0.663680E+00  0.000000E+00  0.000000E+00  0.000000E+00  0.000000E+00  0.000000E+00  0.000000E+00  0.321356E+00  0.938272E+00 -0.519946E+00 -0.760014E-01
   772  -0.247261E+01 -0.245779E+01  0.000000E+00  0.000000E+00  0.000000E+00  0.000000E+00  0.000000E+00  0.000000E+00 -0.212725E+01  0.510727E+00 -0.624499E+00 -0.216766E+00
   773   0.146450E+01  0.146129E+01  0.000000E+00  0.000000E+00  0.000000E+00  0.000000E+00  0.000000E+00  0.000000E+00  0.181425E+01  0.313637E+00 -0.459434E+00 -0.207162E+00
   774  -0.130819E+01 -0.130031E+01  0.000000E+00  0.000000E+00  0.000000E+00  0.000000E+00  0.000000E+00  0.000000E+00 -0.874854E+00  0.805313E-01 -0.371018E+00 -0.134970E+00
   775  -0.356816E+00 -0.354929E+00  0.000000E+00  0.000000E+00  0.000000E+00  0.000000E+00  0.000000E+00  0.000000E+00  0.458752E-03  0.566720E-01 -0.362831E+00 -0.492289E-01
   776  -0.483181E+00 -0.490283E+00  0.000000E+00  0.000000E+00  0.000000E+00  0.000000E+00  0.000000E+00  0.000000E+00 -0.183707E+00  0.315660E-01 -0.253347E+00 -0.847952E-01
   777  -0.373436E+00 -0.383199E+00  0.000000E+00  0.000000E+00  0.000000E+00  0.000000E+00  0.000000E+00  0.000000E+00 -0.238946E-01  0.945215E-01 -0.396379E+00 -0.574472E-01
   778  -0.675936E+00 -0.665929E+00  0.000000E+00  0.000000E+00  0.000000E+00  0.000000E+00  0.000000E+00  0.000000E+00 -0.466376E+00 -0.438599E-01 -0.130233E+00 -0.254607E-01
   779   0.966372E+01  0.951584E+01  0.000000E+00  0.000000E+00  0.000000E+00  0.000000E+00  0.000000E+00  0.000000E+00  0.212767E+01  0.939960E+01 -0.115099E+01 -0.860436E+00
   780   0.307262E+01  0.304675E+01  0.000000E+00  0.000000E+00  0.000000E+00  0.000000E+00  0.000000E+00  0.000000E+00 -0.336546E+00  0.444287E+01 -0.923305E+00 -0.136271E+00
   781   0.736407E+00  0.745308E+00  0.000000E+00  0.000000E+00  0.000000E+00  0.000000E+00  0.000000E+00  0.000000E+00  0.106285E+01  0.356784E+00 -0.406233E+00 -0.268090E+00
   782   0.369252E+01  0.366373E+01  0.000000E+00  0.000000E+00  0.000000E+00  0.000000E+00  0.000000E+00  0.000000E+00  0.374914E+01  0.787075E+00 -0.583787E+00 -0.288689E+00
   783  -0.104650E+01 -0.104147E+01  0.000000E+00  0.000000E+00  0.000000E+00  0.000000E+00  0.000000E+00  0.000000E+00 -0.195924E+01  0.218715E+01 -0.674620E+00 -0.594769E+00
   784  -0.347905E+00 -0.354551E+00  0.000000E+00  0.000000E+00  0.000000E+00  0.000000E+00  0.000000E+00  0.000000E+00 -0.707848E-01 -0.411191E-01 -0.202966E+00 -0.396820E-01
   785  -0.109028E+00 -0.100640E+00  0.000000E+00  0.000000E+00  0.000000E+00  0.000000E+00  0.000000E+00  0.000000E+00  0.168030E+00  0.504220E-02 -0.255196E+00 -0.185166E-01
   786   0.145827E+01  0.146776E+01  0.000000E+00  0.000000E+00  0.000000E+00  0.000000E+00  0.000000E+00  0.000000E+00  0.103729E+01  0.147880E+01 -0.677188E+00 -0.371144E+00
   787  -0.897048E+00 -0.887597E+00  0.000000E+00  0.000000E+00  0.000000E+00  0.000000E+00  0.000000E+00  0.000000E+00 -0.661468E+00 -0.590118E-01 -0.117431E+00 -0.496857E-01
   788   0.237201E+01  0.239413E+01  0.000000E+00  0.000000E+00  0.000000E+00  0.000000E+00  0.000000E+00  0.000000E+00  0.151255E+00  0.332695E+01 -0.814620E+00 -0.269458E+00
   789  -0.164897E+00 -0.158252E+00  0.000000E+00  0.000000E+00  0.000000E+00  0.000000E+00  0.000000E+00  0.000000E+00 -0.159353E+00  0.425952E+00 -0.406247E+00 -0.186042E-01
   790  -0.711134E+00 -0.727137E+00  0.000000E+00  0.000000E+00  0.000000E+00  0.000000E+00  0.000000E+00  0.000000E+00 -0.426702E+00 -0.478723E-01 -0.204219E+00 -0.483433E-01
   791   0.294309E+01  0.307229E+01  0.000000E+00  0.000000E+00  0.000000E+00  0.000000E+00  0.000000E+00  0.000000E+00 -0.437834E+01  0.106947E+02 -0.116501E+01 -0.207905E+01
   792  -0.348310E+00 -0.345757E+00  0.000000E+00  0.000000E+00  0.000000E+00  0.000000E+00  0.000000E+00  0.000000E+00 -0.341027E+00  0.746152E+00 -0.544337E+00 -0.206544E+00
   793   0.131245E+01  0.134179E+01  0.000000E+00  0.000000E+00  0.000000E+00  0.000000E+00  0.000000E+00  0.000000E+00 -0.206209E-01  0.240231E+01 -0.777572E+00 -0.262333E+00
   794   0.164557E+00  0.141854E+00  0.000000E+00  0.000000E+00  0.000000E+00  0.000000E+00  0.000000E+00  0.000000E+00  0.356827E+00 -0.260308E-01 -0.167154E+00 -0.217882E-01
   795  -0.815530E+00 -0.809346E+00  0.000000E+00  0.000000E+00  0.000000E+00  0.000000E+00  0.000000E+00  0.000000E+00 -0.434418E+00 -0.283866E-01 -0.309196E+00 -0.373455E-01
   796   0.184622E-01  0.133695E-01  0.000000E+00  0.000000E+00  0.000000E+00  0.000000E+00  0.000000E+00  0.000000E+00  0.145310E+00  0.135307E-01 -0.136814E+00 -0.865719E-02
   797  -0.259538E+00 -0.267320E+00  0.000000E+00  0.000000E+00  0.000000E+00  0.000000E+00  0.000000E+00  0.000000E+00 -0.748436E-01 -0.272411E-01 -0.152243E+00 -0.129921E-01
   798  -0.179279E+00 -0.180174E+00  0.000000E+00  0.000000E+00  0.000000E+00  0.000000E+00  0.000000E+00  0.000000E+00 -0.938171E-02 -0.167677E-01 -0.140535E+00 -0.134895E-01
   799  -0.134362E+01 -0.134328E+01  0.000000E+00  0.000000E+00  0.000000E+00  0.000000E+00  0.000000E+00  0.000000E+00 -0.933760E+00 -0.550124E-01 -0.265658E+00 -0.888502E-01
   800  -0.649124E+00 -0.652024E+00  0.000000E+00  0.000000E+00  0.000000E+00  0.000000E+00  0.000000E+00  0.000000E+00 -0.364468E+00 -0.425968E-01 -0.185468E+00 -0.594919E-01
   801  -0.648747E+00 -0.646869E+00  0.000000E+00  0.000000E+00  0.000000E+00  0.000000E+00  0.000000E+00  0.000000E+00 -0.426233E+00 -0.438902E-01 -0.146993E+00 -0.297520E-01
   802  -0.612227E+00 -0.627043E+00  0.000000E+00  0.000000E+00  0.000000E+00  0.000000E+00  0.000000E+00  0.000000E+00 -0.350300E+00 -0.526947E-01 -0.179999E+00 -0.440493E-01
   803  -0.983264E+00 -0.985126E+00  0.000000E+00  0.000000E+00  0.000000E+00  0.000000E+00  0.000000E+00  0.000000E+00 -0.594766E+00 -0.111850E-01 -0.295638E+00 -0.835367E-01
   804   0.186623E+00  0.187198E+00  0.000000E+00  0.000000E+00  0.000000E+00  0.000000E+00  0.000000E+00  0.000000E+00  0.309766E+00  0.118935E-01 -0.121376E+00 -0.130862E-01
   805  -0.862347E+00 -0.862289E+00  0.000000E+00  0.000000E+00  0.000000E+00  0.000000E+00  0.000000E+00  0.000000E+00 -0.480655E+00  0.753720E-01 -0.320277E+00 -0.136729E+00
   806  -0.354673E+00 -0.348435E+00  0.000000E+00  0.000000E+00  0.000000E+00  0.000000E+00  0.000000E+00  0.000000E+00  0.770468E-01  0.367209E-01 -0.404877E+00 -0.573258E-01
   807  -0.469644E-01 -0.590627E-01  0.000000E+00  0.000000E+00  0.000000E+00  0.000000E+00  0.000000E+00  0.000000E+00  0.211644E+00 -0.174761E-01 -0.227772E+00 -0.254589E-01
   808   0.959999E-01  0.929036E-01  0.000000E+00  0.000000E+00  0.000000E+00  0.000000E+00  0.000000E+00  0.000000E+00  0.241167E+00  0.289085E+00 -0.397119E+00 -0.402297E-01
   809  -0.404816E+00 -0.414402E+00  0.000000E+00  0.000000E+00  0.000000E+00  0.000000E+00  0.000000E+00  0.000000E+00 -0.156037E+00 -0.535653E-01 -0.184588E+00 -0.202112E-01
   810   0.720560E-01  0.823714E-01  0.000000E+00  0.000000E+00  0.000000E+00  0.000000E+00  0.000000E+00  0.000000E+00  0.198687E+00  0.647593E-02 -0.111522E+00 -0.112693E-01
   811  -0.138046E+01 -0.137843E+01  0.000000E+00  0.000000E+00  0.000000E+00  0.000000E+00  0.000000E+00  0.000000E+00 -0.917953E+00  0.161498E+00 -0.479038E+00 -0.142932E+00
   812   0.440491E+00  0.427825E+00  0.000000E+00  0.000000E+00  0.000000E+00  0.000000E+00  0.000000E+00  0.000000E+00  0.777862E+00 -0.319268E-01 -0.266356E+00 -0.517548E-01
   813  -0.606900E+00 -0.623805E+00  0.000000E+00  0.000000E+00  0.000000E+00  0.000000E+00  0.000000E+00  0.000000E+00 -0.325088E+00 -0.352365E-01 -0.207946E+00 -0.555344E-01
   814   0.596568E+00  0.601157E+00  0.000000E+00  0.000000E+00  0.000000E+00  0.000000E+00  0.000000E+00  0.000000E+00 -0.150407E-01  0.151270E+01 -0.689722E+00 -0.206785E+00
   815  -0.320179E-01 -0.443225E-01  0.000000E+00  0.000000E+00  0.000000E+00  0.000000E+00  0.000000E+00  0.000000E+00  0.464801E-02  0.456012E+00 -0.474946E+00 -0.300370E-01
   816  -0.749150E+00 -0.756557E+00  0.000000E+00  0.000000E+00  0.000000E+00  0.000000E+00  0.000000E+00  0.000000E+00 -0.738791E+00  0.675509E+00 -0.474227E+00 -0.219047E+00
   817  -0.133728E+01 -0.133716E+01  0.000000E+00  0.000000E+00  0.000000E+00  0.000000E+00  0.000000E+00  0.000000E+00 -0.132344E+01  0.892011E+00 -0.562810E+00 -0.342923E+00
   818  -0.105425E+00 -0.104995E+00  0.000000E+00  0.000000E+00  0.000000E+00  0.000000E+00  0.000000E+00  0.000000E+00  0.254392E+00  0.796453E-01 -0.284845E+00 -0.154187E+00
   819  -0.323352E+00 -0.323925E+00  0.000000E+00  0.000000E+00  0.000000E+00  0.000000E+00  0.000000E+00  0.000000E+00 -0.145996E+00 -0.290772E-01 -0.133974E+00 -0.148789E-01
   820   0.153776E+01  0.150785E+01  0.000000E+00  0.000000E+00  0.000000E+00  0.000000E+00  0.000000E+00  0.000000E+00  0.149864E+01  0.974685E+00 -0.544796E+00 -0.420676E+00
   821  -0.159745E+01 -0.160969E+01  0.000000E+00  0.000000E+00  0.000000E+00  0.000000E+00  0.000000E+00  0.000000E+00 -0.223579E+01  0.178904E+01 -0.760865E+00 -0.402070E+00
   822  -0.140899E+01 -0.140410E+01  0.000000E+00  0.000000E+00  0.000000E+00  0.000000E+00  0.000000E+00  0.000000E+00 -0.103774E+01  0.223941E+00 -0.408693E+00 -0.181602E+00
   823   0.525507E+01  0.536004E+01  0.000000E+00  0.000000E+00  0.000000E+00  0.000000E+00  0.000000E+00  0.000000E+00  0.245687E+00  0.668336E+01 -0.112160E+01 -0.447411E+00
   824   0.831138E-01  0.767379E-01  0.000000E+00  0.000000E+00  0.000000E+00  0.000000E+00  0.000000E+00  0.000000E+00 -0.861420E+00  0.236482E+01 -0.700721E+00 -0.725944E+00
   825  -0.302949E+00 -0.304409E+00  0.000000E+00  0.000000E+00  0.000000E+00  0.000000E+00  0.000000E+00  0.000000E+00 -0.171812E+01  0.281586E+01 -0.720777E+00 -0.681377E+00
   826  -0.254577E+01 -0.254102E+01  0.000000E+00  0.000000E+00  0.000000E+00  0.000000E+00  0.000000E+00  0.000000E+00 -0.201701E+01  0.658008E-01 -0.432083E+00 -0.157727E+00
   827  -0.251499E+01 -0.251251E+01  0.000000E+00  0.000000E+00  0.000000E+00  0.000000E+00  0.000000E+00  0.000000E+00 -0.269826E+01  0.118176E+01 -0.600739E+00 -0.395271E+00
   828  -0.271816E+01 -0.271503E+01  0.000000E+00  0.000000E+00  0.000000E+00  0.000000E+00  0.000000E+00  0.000000E+00 -0.221861E+01  0.140585E+00 -0.440357E+00 -0.196643E+00
   829  -0.312555E+01 -0.312529E+01  0.000000E+00  0.000000E+00  0.000000E+00  0.000000E+00  0.000000E+00  0.000000E+00 -0.299291E+01  0.778085E+00 -0.587904E+00 -0.322564E+00
   830  -0.174882E+01 -0.174187E+01  0.000000E+00  0.000000E+00  0.000000E+00  0.000000E+00  0.000000E+00  0.000000E+00 -0.419889E+01  0.413145E+01 -0.877426E+00 -0.797010E+00
   831  -0.207815E+01 -0.207566E+01  0.000000E+00  0.000000E+00  0.000000E+00  0.000000E+00  0.000000E+00  0.000000E+00 -0.163308E+01  0.708331E-01 -0.363798E+00 -0.149615E+00
   832  -0.297336E+01 -0.297321E+01  0.000000E+00  0.000000E+00  0.000000E+00  0.000000E+00  0.000000E+00  0.000000E+00 -0.413739E+01  0.254705E+01 -0.769077E+00 -0.613792E+00
   833   0.159513E+01  0.159408E+01  0.000000E+00  0.000000E+00  0.000000E+00  0.000000E+00  0.000000E+00  0.000000E+00 -0.656224E+01  0.113086E+02 -0.113581E+01 -0.201650E+01
   834  -0.138855E+01 -0.137387E+01  0.000000E+00  0.000000E+00  0.000000E+00  0.000000E+00  0.000000E+00  0.000000E+00 -0.482520E+01  0.538324E+01 -0.948444E+00 -0.983462E+00
   835  -0.183884E+00 -0.193588E+00  0.000000E+00  0.000000E+00  0.000000E+00  0.000000E+00  0.000000E+00  0.000000E+00 -0.118557E-01 -0.167467E-01 -0.152183E+00 -0.128024E-01
   836  -0.466762E-01 -0.426742E-01  0.000000E+00  0.000000E+00  0.000000E+00  0.000000E+00  0.000000E+00  0.000000E+00  0.856479E-01  0.222433E-01 -0.142194E+00 -0.837176E-02
   837   0.541617E+01  0.547885E+01  0.000000E+00  0.000000E+00  0.000000E+00  0.000000E+00  0.000000E+00  0.000000E+00 -0.393877E+01  0.133843E+02 -0.116471E+01 -0.280194E+01
   838  -0.766484E+00 -0.762627E+00  0.000000E+00  0.000000E+00  0.000000E+00  0.000000E+00  0.000000E+00  0.000000E+00 -0.893548E+00  0.110852E+01 -0.814723E+00 -0.162879E+00
   839  -0.127860E+01 -0.128749E+01  0.000000E+00  0.000000E+00  0.000000E+00  0.000000E+00  0.000000E+00  0.000000E+00 -0.835493E+00  0.127821E+00 -0.454182E+00 -0.125631E+00
   840  -0.157244E+00 -0.155205E+00  0.000000E+00  0.000000E+00  0.000000E+00  0.000000E+00  0.000000E+00  0.000000E+00  0.894399E-01  0.444990E+00 -0.596693E+00 -0.929409E-01
   841   0.251911E+01  0.249630E+01  0.000000E+00  0.000000E+00  0.000000E+00  0.000000E+00  0.000000E+00  0.000000E+00  0.213413E+01  0.148896E+01 -0.627157E+00 -0.499645E+00
   842   0.139457E+02  0.141015E+02  0.000000E+00  0.000000E+00  0.000000E+00  0.000000E+00  0.000000E+00  0.000000E+00  0.489757E+00  0.162573E+02 -0.132087E+01 -0.132474E+01
   843  -0.119263E+01 -0.118240E+01  0.000000E+00  0.000000E+00  0.000000E+00  0.000000E+00  0.000000E+00  0.000000E+00 -0.826397E+00 -0.800484E-01 -0.210434E+00 -0.655168E-01
   844  -0.846416E+00 -0.842476E+00  0.000000E+00  0.000000E+00  0.000000E+00  0.000000E+00  0.000000E+00  0.000000E+00 -0.574551E+00 -0.598443E-01 -0.156053E+00 -0.520280E-01
   845  -0.499717E+00 -0.498560E+00  0.000000E+00  0.000000E+00  0.000000E+00  0.000000E+00  0.000000E+00  0.000000E+00 -0.135310E+00  0.170914E-01 -0.328020E+00 -0.523213E-01
   846   0.112307E+01  0.114704E+01  0.000000E+00  0.000000E+00  0.000000E+00  0.000000E+00  0.000000E+00  0.000000E+00 -0.104544E+01  0.353621E+01 -0.748800E+00 -0.594933E+00
   847   0.215280E+02  0.216346E+02  0.000000E+00  0.000000E+00  0.000000E+00  0.000000E+00  0.000000E+00  0.000000E+00  0.802237E+01  0.170708E+02 -0.116874E+01 -0.228984E+01
   848   0.420410E+00  0.428076E+00  0.000000E+00  0.000000E+00  0.000000E+00  0.000000E+00  0.000000E+00  0.000000E+00 -0.290172E+00  0.158821E+01 -0.732027E+00 -0.137935E+00
   849  -0.197630E+01 -0.198460E+01  0.000000E+00  0.000000E+00  0.000000E+00  0.000000E+00  0.000000E+00  0.000000E+00 -0.179491E+01  0.732258E+00 -0.468236E+00 -0.453712E+00
   850  -0.168406E+01 -0.166146E+01  0.000000E+00  0.000000E+00  0.000000E+00  0.000000E+00  0.000000E+00  0.000000E+00 -0.131214E+01  0.363476E+00 -0.432996E+00 -0.279804E+00
   851  -0.505262E+00 -0.515740E+00  0.000000E+00  0.000000E+00  0.000000E+00  0.000000E+00  0.000000E+00  0.000000E+00 -0.159205E+00 -0.495621E-01 -0.274465E+00 -0.325077E-01
   852   0.114520E+02  0.115112E+02  0.000000E+00  0.000000E+00  0.000000E+00  0.000000E+00  0.000000E+00  0.000000E+00  0.336466E+01  0.107800E+02 -0.109287E+01 -0.154058E+01
   853  -0.241836E+01 -0.240852E+01  0.000000E+00  0.000000E+00  0.000000E+00  0.000000E+00  0.000000E+00  0.000000E+00 -0.190223E+01  0.154454E+00 -0.452468E+00 -0.208276E+00
   854  -0.997651E-01 -0.112527E+00  0.000000E+00  0.000000E+00  0.000000E+00  0.000000E+00  0.000000E+00  0.000000E+00  0.220506E+00 -0.306227E-01 -0.241342E+00 -0.610682E-01
   855   0.411166E-01  0.317572E-01  0.000000E+00  0.000000E+00  0.000000E+00  0.000000E+00  0.000000E+00  0.000000E+00  0.764543E-01  0.473016E+00 -0.476898E+00 -0.408152E-01
   856  -0.259248E+00 -0.249175E+00  0.000000E+00  0.000000E+00  0.000000E+00  0.000000E+00  0.000000E+00  0.000000E+00  0.341831E-01  0.122928E+00 -0.373092E+00 -0.331934E-01
   857   0.339374E+00  0.344369E+00  0.000000E+00  0.000000E+00  0.000000E+00  0.000000E+00  0.000000E+00  0.000000E+00  0.713484E+00  0.198399E+00 -0.363030E+00 -0.204485E+00
   858  -0.282472E+00 -0.286753E+00  0.000000E+00  0.000000E+00  0.000000E+00  0.000000E+00  0.000000E+00  0.000000E+00  0.213388E-01 -0.298308E-01 -0.251760E+00 -0.265016E-01
   859   0.189737E+01  0.188878E+01  0.000000E+00  0.000000E+00  0.000000E+00  0.000000E+00  0.000000E+00  0.000000E+00 -0.639710E+00  0.343242E+01 -0.829934E+00 -0.739919E-01
   860  -0.920525E-02 -0.203286E-01  0.000000E+00  0.000000E+00  0.000000E+00  0.000000E+00  0.000000E+00  0.000000E+00  0.650602E-01  0.127272E+00 -0.206934E+00 -0.572621E-02
   861  -0.205571E-01 -0.148588E-01  0.000000E+00  0.000000E+00  0.000000E+00  0.000000E+00  0.000000E+00  0.000000E+00  0.120784E+00 -0.140730E-02 -0.121585E+00 -0.126507E-01
   862   0.372402E+02  0.370436E+02  0.000000E+00  0.000000E+00  0.000000E+00  0.000000E+00  0.000000E+00  0.000000E+00 -0.552708E+01  0.500297E+02 -0.193826E+01 -0.552078E+01
   863   0.580679E+00  0.547250E+00  0.000000E+00  0.000000E+00  0.000000E+00  0.000000E+00  0.000000E+00  0.000000E+00  0.460662E+00  0.870438E+00 -0.591905E+00 -0.191944E+00
   864   0.306352E+02  0.309272E+02  0.000000E+00  0.000000E+00  0.000000E+00  0.000000E+00  0.000000E+00  0.000000E+00  0.107415E+01  0.332140E+02 -0.176320E+01 -0.159773E+01
   865  -0.449404E-01 -0.360592E-01  0.000000E+00  0.000000E+00  0.000000E+00  0.000000E+00  0.000000E+00  0.000000E+00  0.144747E+00  0.402521E-01 -0.205364E+00 -0.156935E-01
   866  -0.489300E-01 -0.458548E-01  0.000000E+00  0.000000E+00  0.000000E+00  0.000000E+00  0.000000E+00  0.000000E+00  0.105109E+00 -0.515819E-02 -0.134627E+00 -0.111788E-01
   867  -0.666019E+00 -0.673666E+00  0.000000E+00  0.000000E+00  0.000000E+00  0.000000E+00  0.000000E+00  0.000000E+00 -0.278747E+00 -0.433280E-01 -0.276296E+00 -0.752952E-01
   868  -0.170754E+00 -0.161619E+00  0.000000E+00  0.000000E+00  0.000000E+00  0.000000E+00  0.000000E+00  0.000000E+00  0.212382E+00  0.415924E-01 -0.354945E+00 -0.606482E-01
   869  -0.152898E+01 -0.152188E+01  0.000000E+00  0.000000E+00  0.000000E+00  0.000000E+00  0.000000E+00  0.000000E+00 -0.253593E+01  0.247946E+01 -0.741922E+00 -0.723483E+00
   870   0.119637E+01  0.123524E+01  0.000000E+00  0.000000E+00  0.000000E+00  0.000000E+00  0.000000E+00  0.000000E+00  0.145357E+01  0.161705E-01 -0.158172E+00 -0.763286E-01
   871   0.684070E+01  0.678579E+01  0.000000E+00  0.000000E+00  0.000000E+00  0.000000E+00  0.000000E+00  0.000000E+00  0.342086E+01  0.489383E+01 -0.969446E+00 -0.559455E+00
   872  -0.138143E+00 -0.145981E+00  0.000000E+00  0.000000E+00  0.000000E+00  0.000000E+00  0.000000E+00  0.000000E+00 -0.110756E+00  0.265278E+00 -0.293114E+00 -0.738953E-02
   873   0.331564E+02  0.329767E+02  0.000000E+00  0.000000E+00  0.000000E+00  0.000000E+00  0.000000E+00  0.000000E+00 -0.212936E+01  0.375605E+02 -0.202708E+01 -0.427367E+00
   874   0.298010E-01  0.298416E-01  0.000000E+00  0.000000E+00  0.000000E+00  0.000000E+00  0.000000E+00  0.000000E+00  0.139398E+00 -0.130326E-02 -0.986563E-01 -0.959683E-02
   875  -0.858916E+00 -0.837004E+00  0.000000E+00  0.000000E+00  0.000000E+00  0.000000E+00  0.000000E+00  0.000000E+00 -0.658322E+00 -0.448341E-01 -0.998267E-01 -0.340218E-01
   876   0.557425E+01  0.567144E+01  0.000000E+00  0.000000E+00  0.000000E+00  0.000000E+00  0.000000E+00  0.000000E+00 -0.306296E+01  0.114657E+02 -0.129476E+01 -0.143650E+01
   877   0.242854E+01  0.245882E+01  0.000000E+00  0.000000E+00  0.000000E+00  0.000000E+00  0.000000E+00  0.000000E+00  0.229778E+00  0.343110E+01 -0.935243E+00 -0.266811E+00
   878  -0.670559E+00 -0.673712E+00  0.000000E+00  0.000000E+00  0.000000E+00  0.000000E+00  0.000000E+00  0.000000E+00 -0.307515E+00 -0.297324E-01 -0.281692E+00 -0.547737E-01
   879   0.759822E+01  0.759146E+01  0.000000E+00  0.000000E+00  0.000000E+00  0.000000E+00  0.000000E+00  0.000000E+00 -0.106758E+01  0.101371E+02 -0.130930E+01 -0.168754E+00
   880   0.139156E+02  0.138167E+02  0.000000E+00  0.000000E+00  0.000000E+00  0.000000E+00  0.000000E+00  0.000000E+00  0.870981E+01  0.728068E+01 -0.864700E+00 -0.130910E+01
   881   0.226829E+01  0.227276E+01  0.000000E+00  0.000000E+00  0.000000E+00  0.000000E+00  0.000000E+00  0.000000E+00  0.261925E+00  0.315853E+01 -0.791529E+00 -0.356168E+00
   882   0.107287E+00  0.103272E+00  0.000000E+00  0.000000E+00  0.000000E+00  0.000000E+00  0.000000E+00  0.000000E+00 -0.255472E+00  0.121205E+01 -0.660517E+00 -0.192784E+00
   883   0.180031E+00  0.194172E+00  0.000000E+00  0.000000E+00  0.000000E+00  0.000000E+00  0.000000E+00  0.000000E+00  0.406674E+00 -0.165747E-02 -0.154207E+00 -0.566381E-01
   884  -0.795349E+00 -0.798741E+00  0.000000E+00  0.000000E+00  0.000000E+00  0.000000E+00  0.000000E+00  0.000000E+00 -0.315049E+00 -0.170990E-01 -0.404938E+00 -0.616548E-01
   885   0.265154E+01  0.265175E+01  0.000000E+00  0.000000E+00  0.000000E+00  0.000000E+00  0.000000E+00  0.000000E+00  0.224994E+01  0.134193E+01 -0.617785E+00 -0.322332E+00
   886   0.598472E+02  0.585238E+02  0.000000E+00  0.000000E+00  0.000000E+00  0.000000E+00  0.000000E+00  0.000000E+00  0.224224E+01  0.598247E+02 -0.225709E+01 -0.128600E+01
   887   0.750321E+01  0.757987E+01  0.000000E+00  0.000000E+00  0.000000E+00  0.000000E+00  0.000000E+00  0.000000E+00  0.843463E+00  0.833723E+01 -0.103692E+01 -0.563906E+00
   888  -0.655587E-01 -0.578773E-01  0.000000E+00  0.000000E+00  0.000000E+00  0.000000E+00  0.000000E+00  0.000000E+00  0.289407E+00  0.123231E+00 -0.293484E+00 -0.177030E+00
   889   0.211177E+02  0.217177E+02  0.000000E+00  0.000000E+00  0.000000E+00  0.000000E+00  0.000000E+00  0.000000E+00 -0.200663E+01  0.279006E+02 -0.149279E+01 -0.268344E+01
   890  -0.221302E+00 -0.219369E+00  0.000000E+00  0.000000E+00  0.000000E+00  0.000000E+00  0.000000E+00  0.000000E+00  0.965957E-01  0.571252E-02 -0.299554E+00 -0.221238E-01
   891   0.443941E+02  0.445982E+02  0.000000E+00  0.000000E+00  0.000000E+00  0.000000E+00  0.000000E+00  0.000000E+00 -0.354693E+01  0.531705E+02 -0.207717E+01 -0.294819E+01
   892   0.563986E+01  0.577992E+01  0.000000E+00  0.000000E+00  0.000000E+00  0.000000E+00  0.000000E+00  0.000000E+00 -0.406267E+00  0.805541E+01 -0.101611E+01 -0.853117E+00
   893   0.173896E+02  0.175062E+02  0.000000E+00  0.000000E+00  0.000000E+00  0.000000E+00  0.000000E+00  0.000000E+00 -0.961916E+01  0.339776E+02 -0.162819E+01 -0.522408E+01
   894   0.526740E+01  0.525042E+01  0.000000E+00  0.000000E+00  0.000000E+00  0.000000E+00  0.000000E+00  0.000000E+00 -0.168703E+00  0.684963E+01 -0.113033E+01 -0.300178E+00
   895  -0.585099E+00 -0.588944E+00  0.000000E+00  0.000000E+00  0.000000E+00  0.000000E+00  0.000000E+00  0.000000E+00 -0.203198E+00  0.202822E+00 -0.510928E+00 -0.776396E-01
   896   0.589200E+01  0.590274E+01  0.000000E+00  0.000000E+00  0.000000E+00  0.000000E+00  0.000000E+00  0.000000E+00 -0.295150E+00  0.785477E+01 -0.121036E+01 -0.446515E+00
   897   0.197778E+01  0.197604E+01  0.000000E+00  0.000000E+00  0.000000E+00  0.000000E+00  0.000000E+00  0.000000E+00 -0.642747E+00  0.403881E+01 -0.975643E+00 -0.444383E+00
   898   0.155739E+00  0.157610E+00  0.000000E+00  0.000000E+00  0.000000E+00  0.000000E+00  0.000000E+00  0.000000E+00  0.256668E+00  0.203181E+00 -0.282109E+00 -0.201293E-01
   899  -0.216182E+01 -0.216807E+01  0.000000E+00  0.000000E+00  0.000000E+00  0.000000E+00  0.000000E+00  0.000000E+00 -0.320926E+01  0.274021E+01 -0.654282E+00 -0.104475E+01
   900  -0.101390E+01 -0.102107E+01  0.000000E+00  0.000000E+00  0.000000E+00  0.000000E+00  0.000000E+00  0.000000E+00 -0.688579E+00 -0.412152E-01 -0.202262E+00 -0.890165E-01
   901   0.373977E+00  0.360849E+00  0.000000E+00  0.000000E+00  0.000000E+00  0.000000E+00  0.000000E+00  0.000000E+00  0.630249E+00 -0.485276E-02 -0.226979E+00 -0.375689E-01
   902  -0.149629E+01 -0.150421E+01  0.000000E+00  0.000000E+00  0.000000E+00  0.000000E+00  0.000000E+00  0.000000E+00 -0.107548E+01  0.182868E+00 -0.389756E+00 -0.221847E+00
   903   0.123749E+01  0.128506E+01  0.000000E+00  0.000000E+00  0.000000E+00  0.000000E+00  0.000000E+00  0.000000E+00 -0.234175E+00  0.266492E+01 -0.859513E+00 -0.286171E+00
   904   0.343221E+00  0.328470E+00  0.000000E+00  0.000000E+00  0.000000E+00  0.000000E+00  0.000000E+00  0.000000E+00  0.587962E+00 -0.236050E-01 -0.196531E+00 -0.393562E-01
   905   0.531896E+01  0.529428E+01  0.000000E+00  0.000000E+00  0.000000E+00  0.000000E+00  0.000000E+00  0.000000E+00  0.423911E+01  0.231097E+01 -0.600950E+00 -0.654850E+00
   906   0.879069E-01  0.861642E-01  0.000000E+00  0.000000E+00  0.000000E+00  0.000000E+00  0.000000E+00  0.000000E+00  0.293083E+00 -0.128876E-02 -0.188888E+00 -0.167421E-01
   907  -0.568751E+00 -0.552064E+00  0.000000E+00  0.000000E+00  0.000000E+00  0.000000E+00  0.000000E+00  0.000000E+00 -0.150477E+01  0.220016E+01 -0.648158E+00 -0.599298E+00
   908  -0.697528E+00 -0.702213E+00  0.000000E+00  0.000000E+00  0.000000E+00  0.000000E+00  0.000000E+00  0.000000E+00 -0.450699E+00 -0.557052E-01 -0.166769E+00 -0.290406E-01
   909  -0.110283E-01  0.961152E-02  0.000000E+00  0.000000E+00  0.000000E+00  0.000000E+00  0.000000E+00  0.000000E+00  0.277554E+00  0.102435E+00 -0.329270E+00 -0.411078E-01
   910  -0.417320E+00 -0.369670E+00  0.000000E+00  0.000000E+00  0.000000E+00  0.000000E+00  0.000000E+00  0.000000E+00 -0.336018E+01  0.509155E+01 -0.914960E+00 -0.118609E+01
   911  -0.994664E+00 -0.978952E+00  0.000000E+00  0.000000E+00  0.000000E+00  0.000000E+00  0.000000E+00  0.000000E+00 -0.738110E+00  0.422235E+00 -0.477746E+00 -0.185330E+00
   912   0.156508E+01  0.150737E+01  0.000000E+00  0.000000E+00  0.000000E+00  0.000000E+00  0.000000E+00  0.000000E+00  0.143071E+01  0.921085E+00 -0.700895E+00 -0.143523E+00
   913  -0.543254E+00 -0.527647E+00  0.000000E+00  0.000000E+00  0.000000E+00  0.000000E+00  0.000000E+00  0.000000E+00 -0.658667E+00  0.880726E+00 -0.466729E+00 -0.282977E+00
   914  -0.124288E+00 -0.154163E+00  0.000000E+00  0.000000E+00  0.000000E+00  0.000000E+00  0.000000E+00  0.000000E+00 -0.355278E+00  0.102129E+01 -0.624692E+00 -0.195483E+00
   915   0.276762E+02  0.276458E+02  0.000000E+00  0.000000E+00  0.000000E+00  0.000000E+00  0.000000E+00  0.000000E+00 -0.759502E-01  0.307651E+02 -0.179202E+01 -0.125136E+01
   916   0.409556E+01  0.403496E+01  0.000000E+00  0.000000E+00  0.000000E+00  0.000000E+00  0.000000E+00  0.000000E+00 -0.189906E+01  0.822114E+01 -0.962317E+00 -0.132480E+01
   917  -0.971649E+00 -0.969907E+00  0.000000E+00  0.000000E+00  0.000000E+00  0.000000E+00  0.000000E+00  0.000000E+00 -0.465758E+00 -0.643748E-02 -0.397641E+00 -0.100070E+00
   918  -0.241777E+00 -0.239024E+00  0.000000E+00  0.000000E+00  0.000000E+00  0.000000E+00  0.000000E+00  0.000000E+00 -0.130807E-01  0.287216E+00 -0.399841E+00 -0.113318E+00
   919  -0.610120E-01 -0.568943E-01  0.000000E+00  0.000000E+00  0.000000E+00  0.000000E+00  0.000000E+00  0.000000E+00  0.922240E-01  0.408294E+00 -0.495813E+00 -0.616000E-01
   920  -0.105335E+01 -0.106489E+01  0.000000E+00  0.000000E+00  0.000000E+00  0.000000E+00  0.000000E+00  0.000000E+00 -0.698571E+00 -0.627861E-01 -0.239401E+00 -0.641361E-01
   921  -0.513277E+00 -0.509890E+00  0.000000E+00  0.000000E+00  0.000000E+00  0.000000E+00  0.000000E+00  0.000000E+00 -0.233108E+00 -0.559707E-01 -0.196434E+00 -0.243772E-01
   922  -0.127215E+01 -0.125664E+01  0.000000E+00  0.000000E+00  0.000000E+00  0.000000E+00  0.000000E+00  0.000000E+00 -0.178821E+01  0.166524E+01 -0.654308E+00 -0.479363E+00
   923   0.560487E+00  0.582665E+00  0.000000E+00  0.000000E+00  0.000000E+00  0.000000E+00  0.000000E+00  0.000000E+00 -0.569893E+00  0.178089E+01 -0.615294E+00 -0.130378E-01
   924   0.247535E+02  0.243225E+02  0.000000E+00  0.000000E+00  0.000000E+00  0.000000E+00  0.000000E+00  0.000000E+00 -0.111302E+01  0.299757E+02 -0.165774E+01 -0.288240E+01
   925   0.831515E+01  0.821519E+01  0.000000E+00  0.000000E+00  0.000000E+00  0.000000E+00  0.000000E+00  0.000000E+00 -0.851900E+00  0.114342E+02 -0.120913E+01 -0.115799E+01
   926   0.148205E+02  0.148099E+02  0.000000E+00  0.000000E+00  0.000000E+00  0.000000E+00  0.000000E+00  0.000000E+00 -0.392423E+01  0.235166E+02 -0.141180E+01 -0.337058E+01
   927   0.465187E+00  0.476845E+00  0.000000E+00  0.000000E+00  0.000000E+00  0.000000E+00  0.000000E+00  0.000000E+00 -0.310215E-01  0.103643E+01 -0.498429E+00 -0.301375E-01
   928   0.880920E+01  0.868329E+01  0.000000E+00  0.000000E+00  0.000000E+00  0.000000E+00  0.000000E+00  0.000000E+00  0.641302E+00  0.984743E+01 -0.119236E+01 -0.613077E+00
   929   0.131146E+00  0.119678E+00  0.000000E+00  0.000000E+00  0.000000E+00  0.000000E+00  0.000000E+00  0.000000E+00  0.474833E+00  0.230231E-02 -0.309011E+00 -0.484464E-01
   930  -0.197223E+01 -0.197453E+01  0.000000E+00  0.000000E+00  0.000000E+00  0.000000E+00  0.000000E+00  0.000000E+00 -0.157092E+01  0.212636E+00 -0.390267E+00 -0.225971E+00
   931  -0.916159E+00 -0.910235E+00  0.000000E+00  0.000000E+00  0.000000E+00  0.000000E+00  0.000000E+00  0.000000E+00 -0.538914E+00  0.276074E+00 -0.497517E+00 -0.149878E+00
   932  -0.319151E+00 -0.315937E+00  0.000000E+00  0.000000E+00  0.000000E+00  0.000000E+00  0.000000E+00  0.000000E+00 -0.105618E+00  0.167860E+00 -0.361108E+00 -0.170703E-01
   933   0.144887E+02  0.141571E+02  0.000000E+00  0.000000E+00  0.000000E+00  0.000000E+00  0.000000E+00  0.000000E+00 -0.170211E+01  0.187638E+02 -0.152031E+01 -0.138427E+01
   934   0.175447E+01  0.174720E+01  0.000000E+00  0.000000E+00  0.000000E+00  0.000000E+00  0.000000E+00  0.000000E+00  0.103935E+01  0.162711E+01 -0.670532E+00 -0.248727E+00
   935   0.103412E+02  0.103738E+02  0.000000E+00  0.000000E+00  0.000000E+00  0.000000E+00  0.000000E+00  0.000000E+00 -0.137720E+01  0.138268E+02 -0.149421E+01 -0.581556E+00
   936  -0.753549E+00 -0.754892E+00  0.000000E+00  0.000000E+00  0.000000E+00  0.000000E+00  0.000000E+00  0.000000E+00 -0.401326E+00 -0.142956E-01 -0.291699E+00 -0.475708E-01
   937   0.408410E+01  0.407565E+01  0.000000E+00  0.000000E+00  0.000000E+00  0.000000E+00  0.000000E+00  0.000000E+00  0.238967E+01  0.286708E+01 -0.778340E+00 -0.402766E+00
   938  -0.105663E+00 -0.961833E-01  0.000000E+00  0.000000E+00  0.000000E+00  0.000000E+00  0.000000E+00  0.000000E+00 -0.429744E+00  0.817682E+00 -0.470583E+00 -0.135391E-01
   939  -0.120370E+01 -0.120668E+01  0.000000E+00  0.000000E+00  0.000000E+00  0.000000E+00  0.000000E+00  0.000000E+00 -0.842464E+00  0.911295E-01 -0.297884E+00 -0.157462E+00
   940   0.145020E+01  0.147213E+01  0.000000E+00  0.000000E+00  0.000000E+00  0.000000E+00  0.000000E+00  0.000000E+00  0.179009E+01  0.383264E-01 -0.233992E+00 -0.122298E+00
   941  -0.174869E+00 -0.173473E+00  0.000000E+00  0.000000E+00  0.000000E+00  0.000000E+00  0.000000E+00  0.000000E+00  0.146772E-01  0.416401E+00 -0.454849E+00 -0.149702E+00
   942  -0.552401E+00 -0.551368E+00  0.000000E+00  0.000000E+00  0.000000E+00  0.000000E+00  0.000000E+00  0.000000E+00 -0.259860E+00 -0.380658E-01 -0.190061E+00 -0.633812E-01
   943  -0.390377E+00 -0.385029E+00  0.000000E+00  0.000000E+00  0.000000E+00  0.000000E+00  0.000000E+00  0.000000E+00 -0.222068E+00 -0.273655E-01 -0.123421E+00 -0.121745E-01
   944   0.334057E+00  0.337073E+00  0.000000E+00  0.000000E+00  0.000000E+00  0.000000E+00  0.000000E+00  0.000000E+00  0.406477E+00  0.689485E+00 -0.681380E+00 -0.775092E-01
   945   0.170551E+01  0.171086E+01  0.000000E+00  0.000000E+00  0.000000E+00  0.000000E+00  0.000000E+00  0.000000E+00 -0.940529E+00  0.402969E+01 -0.893092E+00 -0.485213E+00
   946  -0.193495E+00 -0.193251E+00  0.000000E+00  0.000000E+00  0.000000E+00  0.000000E+00  0.000000E+00  0.000000E+00 -0.183007E-02 -0.253152E-01 -0.135399E+00 -0.307067E-01
   947  -0.280663E+00 -0.277442E+00  0.000000E+00  0.000000E+00  0.000000E+00  0.000000E+00  0.000000E+00  0.000000E+00  0.109573E+00  0.701374E-01 -0.304304E+00 -0.152848E+00
   948  -0.395545E+00 -0.392871E+00  0.000000E+00  0.000000E+00  0.000000E+00  0.000000E+00  0.000000E+00  0.000000E+00 -0.133136E+00 -0.377657E-01 -0.200022E+00 -0.219465E-01
   949   0.298072E+01  0.296666E+01  0.000000E+00  0.000000E+00  0.000000E+00  0.000000E+00  0.000000E+00  0.000000E+00  0.310866E+01  0.630072E+00 -0.466535E+00 -0.305546E+00
   950   0.202072E+01  0.201765E+01  0.000000E+00  0.000000E+00  0.000000E+00  0.000000E+00  0.000000E+00  0.000000E+00 -0.249008E-01  0.330374E+01 -0.775200E+00 -0.485988E+00
   951   0.841640E+01  0.851283E+01  0.000000E+00  0.000000E+00  0.000000E+00  0.000000E+00  0.000000E+00  0.000000E+00  0.216767E+01  0.886006E+01 -0.933287E+00 -0.158162E+01
   952   0.209472E+01  0.209158E+01  0.000000E+00  0.000000E+00  0.000000E+00  0.000000E+00  0.000000E+00  0.000000E+00  0.250960E+01  0.136731E+00 -0.408139E+00 -0.146610E+00
   953  -0.583841E+00 -0.589153E+00  0.000000E+00  0.000000E+00  0.000000E+00  0.000000E+00  0.000000E+00  0.000000E+00 -0.329426E+00 -0.547952E-01 -0.166949E+00 -0.379819E-01
   954   0.240520E+02  0.243286E+02  0.000000E+00  0.000000E+00  0.000000E+00  0.000000E+00  0.000000E+00  0.000000E+00  0.731598E+01  0.204493E+02 -0.139943E+01 -0.203731E+01
   955   0.673402E+01  0.668469E+01  0.000000E+00  0.000000E+00  0.000000E+00  0.000000E+00  0.000000E+00  0.000000E+00 -0.206250E-01  0.863528E+01 -0.980263E+00 -0.949705E+00
   956  -0.159358E-01 -0.292523E-01  0.000000E+00  0.000000E+00  0.000000E+00  0.000000E+00  0.000000E+00  0.000000E+00  0.240685E+00 -0.329985E-01 -0.189920E+00 -0.470193E-01
   957  -0.694068E+00 -0.680238E+00  0.000000E+00  0.000000E+00  0.000000E+00  0.000000E+00  0.000000E+00  0.000000E+00 -0.496822E+00 -0.477684E-01 -0.106245E+00 -0.294033E-01
   958   0.152464E+01  0.151089E+01  0.000000E+00  0.000000E+00  0.000000E+00  0.000000E+00  0.000000E+00  0.000000E+00  0.179043E+01  0.399778E+00 -0.399619E+00 -0.279701E+00
   959   0.731634E+01  0.743802E+01  0.000000E+00  0.000000E+00  0.000000E+00  0.000000E+00  0.000000E+00  0.000000E+00  0.385063E+01  0.538963E+01 -0.980812E+00 -0.821425E+00
   960   0.305335E+02  0.308742E+02  0.000000E+00  0.000000E+00  0.000000E+00  0.000000E+00  0.000000E+00  0.000000E+00 -0.181803E+01  0.370829E+02 -0.189121E+01 -0.249949E+01
   961  -0.898011E+00 -0.907199E+00  0.000000E+00  0.000000E+00  0.000000E+00  0.000000E+00  0.000000E+00  0.000000E+00 -0.631853E+00  0.237988E+00 -0.356698E+00 -0.156637E+00
   962   0.457159E-01  0.404463E-01  0.000000E+00  0.000000E+00  0.000000E+00  0.000000E+00  0.000000E+00  0.000000E+00  0.213211E+00 -0.154555E-01 -0.140991E+00 -0.163183E-01
   963   0.237472E+02  0.236445E+02  0.000000E+00  0.000000E+00  0.000000E+00  0.000000E+00  0.000000E+00  0.000000E+00  0.429150E+00  0.266858E+02 -0.145162E+01 -0.201879E+01
   964  -0.729921E-01 -0.693292E-01  0.000000E+00  0.000000E+00  0.000000E+00  0.000000E+00  0.000000E+00  0.000000E+00 -0.513663E+00  0.132133E+01 -0.728681E+00 -0.148318E+00
   965   0.274826E+00  0.298822E+00  0.000000E+00  0.000000E+00  0.000000E+00  0.000000E+00  0.000000E+00  0.000000E+00  0.514564E+00  0.256471E+00 -0.369928E+00 -0.102285E+00
   966  -0.374778E+00 -0.385161E+00  0.000000E+00  0.000000E+00  0.000000E+00  0.000000E+00  0.000000E+00  0.000000E+00 -0.120496E+00 -0.431084E-01 -0.183200E+00 -0.383557E-01
   967   0.751489E-01  0.907087E-01  0.000000E+00  0.000000E+00  0.000000E+00  0.000000E+00  0.000000E+00  0.000000E+00  0.228214E+00  0.535802E-02 -0.127922E+00 -0.149415E-01
   968   0.100367E+01  0.998878E+00  0.000000E+00  0.000000E+00  0.000000E+00  0.000000E+00  0.000000E+00  0.000000E+00  0.507231E+00  0.119174E+01 -0.564976E+00 -0.135114E+00
   969   0.331986E+01  0.331785E+01  0.000000E+00  0.000000E+00  0.000000E+00  0.000000E+00  0.000000E+00  0.000000E+00  0.770985E+00  0.379274E+01 -0.790506E+00 -0.455369E+00
   970   0.237105E+02  0.241251E+02  0.000000E+00  0.000000E+00  0.000000E+00  0.000000E+00  0.000000E+00  0.000000E+00 -0.490550E+01  0.370333E+02 -0.158238E+01 -0.642031E+01
   971  -0.174122E+00 -0.195157E+00  0.000000E+00  0.000000E+00  0.000000E+00  0.000000E+00  0.000000E+00  0.000000E+00  0.111799E+00  0.504770E+00 -0.645676E+00 -0.166050E+00
   972   0.834333E+01  0.818228E+01  0.000000E+00  0.000000E+00  0.000000E+00  0.000000E+00  0.000000E+00  0.000000E+00  0.564475E+00  0.966777E+01 -0.111804E+01 -0.931917E+00
   973   0.562653E+01  0.560805E+01  0.000000E+00  0.000000E+00  0.000000E+00  0.000000E+00  0.000000E+00  0.000000E+00 -0.381009E+00  0.800617E+01 -0.988452E+00 -0.102866E+01
   974   0.101312E+02  0.102442E+02  0.000000E+00  0.000000E+00  0.000000E+00  0.000000E+00  0.000000E+00  0.000000E+00 -0.685145E+00  0.134055E+02 -0.126173E+01 -0.121438E+01
   975   0.825159E+00  0.826427E+00  0.000000E+00  0.000000E+00  0.000000E+00  0.000000E+00  0.000000E+00  0.000000E+00  0.779617E+00  0.674654E+00 -0.489609E+00 -0.138235E+00
   976  -0.445422E+00 -0.445891E+00  0.000000E+00  0.000000E+00  0.000000E+00  0.000000E+00  0.000000E+00  0.000000E+00 -0.717048E-01  0.388942E-03 -0.324736E+00 -0.498392E-01
   977   0.172655E+00  0.153128E+00  0.000000E+00  0.000000E+00  0.000000E+00  0.000000E+00  0.000000E+00  0.000000E+00  0.340449E+00 -0.193562E-01 -0.150437E+00 -0.175279E-01
   978  -0.109702E+01 -0.108745E+01  0.000000E+00  0.000000E+00  0.000000E+00  0.000000E+00  0.000000E+00  0.000000E+00 -0.700211E+00  0.941585E-01 -0.413718E+00 -0.676816E-01
   979   0.173552E+00  0.161762E+00  0.000000E+00  0.000000E+00  0.000000E+00  0.000000E+00  0.000000E+00  0.000000E+00 -0.335148E+01  0.546991E+01 -0.104079E+01 -0.915880E+00
   980   0.169625E+01  0.170181E+01  0.000000E+00  0.000000E+00  0.000000E+00  0.000000E+00  0.000000E+00  0.000000E+00 -0.731626E+00  0.335416E+01 -0.849681E+00 -0.710407E-01
   981   0.376349E-01  0.379762E-01  0.000000E+00  0.000000E+00  0.000000E+00  0.000000E+00  0.000000E+00  0.000000E+00  0.155298E+00  0.758621E-02 -0.116034E+00 -0.887351E-02
   982   0.302279E+01  0.294322E+01  0.000000E+00  0.000000E+00  0.000000E+00  0.000000E+00  0.000000E+00  0.000000E+00  0.116821E+01  0.294914E+01 -0.935358E+00 -0.238772E+00
   983  -0.106530E+01 -0.106215E+01  0.000000E+00  0.000000E+00  0.000000E+00  0.000000E+00  0.000000E+00  0.000000E+00 -0.672443E+00  0.339726E+00 -0.574826E+00 -0.154606E+00
   984  -0.290381E+00 -0.290094E+00  0.000000E+00  0.000000E+00  0.000000E+00  0.000000E+00  0.000000E+00  0.000000E+00 -0.717532E-01 -0.385758E-01 -0.159704E+00 -0.200616E-01
   985   0.295902E+01  0.292207E+01  0.000000E+00  0.000000E+00  0.000000E+00  0.000000E+00  0.000000E+00  0.000000E+00 -0.122042E+01  0.602467E+01 -0.926510E+00 -0.955665E+00
   986  -0.890758E-01 -0.868714E-01  0.000000E+00  0.000000E+00  0.000000E+00  0.000000E+00  0.000000E+00  0.000000E+00 -0.172741E+00  0.784295E+00 -0.556267E+00 -0.142159E+00
   987  -0.192422E+00 -0.184724E+00  0.000000E+00  0.000000E+00  0.000000E+00  0.000000E+00  0.000000E+00  0.000000E+00  0.780306E-01  0.424419E+00 -0.551916E+00 -0.135257E+00
   988  -0.239849E+00 -0.233883E+00  0.000000E+00  0.000000E+00  0.000000E+00  0.000000E+00  0.000000E+00  0.000000E+00  0.245383E-01  0.279712E+00 -0.445730E+00 -0.924040E-01
   989  -0.187136E+00 -0.193108E+00  0.000000E+00  0.000000E+00  0.000000E+00  0.000000E+00  0.000000E+00  0.000000E+00  0.467338E-01 -0.319275E-01 -0.155741E+00 -0.521735E-01
   990  -0.486472E+00 -0.486201E+00  0.000000E+00  0.000000E+00  0.000000E+00  0.000000E+00  0.000000E+00  0.000000E+00 -0.175766E+00 -0.222167E-01 -0.209295E+00 -0.789229E-01
   991   0.172319E+01  0.169335E+01  0.000000E+00  0.000000E+00  0.000000E+00  0.000000E+00  0.000000E+00  0.000000E+00  0.451774E+00  0.229338E+01 -0.811278E+00 -0.240519E+00
   992  -0.790373E+00 -0.788242E+00  0.000000E+00  0.000000E+00  0.000000E+00  0.000000E+00  0.000000E+00  0.000000E+00 -0.438077E+00 -0.110077E-01 -0.272937E+00 -0.662200E-01
   993  -0.203239E+00 -0.207995E+00  0.000000E+00  0.000000E+00  0.000000E+00  0.000000E+00  0.000000E+00  0.000000E+00  0.455054E-02 -0.440263E-02 -0.196622E+00 -0.115213E-01
   994   0.148801E+01  0.151511E+01  0.000000E+00  0.000000E+00  0.000000E+00  0.000000E+00  0.000000E+00  0.000000E+00  0.181196E+01  0.189181E-01 -0.202743E+00 -0.113026E+00
   995   0.373007E+00  0.382718E+00  0.000000E+00  0.000000E+00  0.000000E+00  0.000000E+00  0.000000E+00  0.000000E+00 -0.569242E+00  0.205071E+01 -0.669111E+00 -0.429642E+00
   996   0.469578E+01  0.468808E+01  0.000000E+00  0.000000E+00  0.000000E+00  0.000000E+00  0.000000E+00  0.000000E+00 -0.324144E+01  0.113237E+02 -0.112895E+01 -0.226526E+01
   997   0.371981E+01  0.371877E+01  0.000000E+00  0.000000E+00  0.000000E+00  0.000000E+00  0.000000E+00  0.000000E+00  0.202866E+01  0.325128E+01 -0.813573E+00 -0.747603E+00
   998   0.540930E+01  0.538036E+01  0.000000E+00  0.000000E+00  0.000000E+00  0.000000E+00  0.000000E+00  0.000000E+00  0.415951E+01  0.257663E+01 -0.709022E+00 -0.646759E+00
   999   0.202630E+02  0.199345E+02  0.000000E+00  0.000000E+00  0.000000E+00  0.000000E+00  0.000000E+00  0.000000E+00  0.543171E+00  0.220909E+02 -0.170942E+01 -0.990122E+00
  1000  -0.700984E+00 -0.700542E+00  0.000000E+00  0.000000E+00  0.000000E+00  0.000000E+00  0.000000E+00  0.000000E+00 -0.487693E+00 -0.547315E-01 -0.123958E+00 -0.341595E-01
  1001   0.321803E+01  0.316028E+01  0.000000E+00  0.000000E+00  0.000000E+00  0.000000E+00  0.000000E+00  0.000000E+00 -0.114460E+01  0.604004E+01 -0.110896E+01 -0.626206E+00
  1002  -0.193306E+01 -0.192553E+01  0.000000E+00  0.000000E+00  0.000000E+00  0.000000E+00  0.000000E+00  0.000000E+00 -0.200495E+01  0.115235E+01 -0.571474E+00 -0.501455E+00
  1003  -0.192896E+00 -0.198534E+00  0.000000E+00  0.000000E+00  0.000000E+00  0.000000E+00  0.000000E+00  0.000000E+00  0.472155E-01 -0.423120E-01 -0.174821E+00 -0.286163E-01
  1004   0.671572E+02  0.676813E+02  0.000000E+00  0.000000E+00  0.000000E+00  0.000000E+00  0.000000E+00  0.000000E+00 -0.289380E+01  0.739601E+02 -0.232491E+01 -0.106011E+01
  1005  -0.153035E+01 -0.153285E+01  0.000000E+00  0.000000E+00  0.000000E+00  0.000000E+00  0.000000E+00  0.000000E+00 -0.104901E+01  0.203201E-01 -0.354903E+00 -0.149255E+00
  1006  -0.780361E+00 -0.791051E+00  0.000000E+00  0.000000E+00  0.000000E+00  0.000000E+00  0.000000E+00  0.000000E+00 -0.477745E+00 -0.468450E-01 -0.191367E+00 -0.750948E-01
  1007   0.207939E+02  0.207096E+02  0.000000E+00  0.000000E+00  0.000000E+00  0.000000E+00  0.000000E+00  0.000000E+00  0.233840E+00  0.226814E+02 -0.166570E+01 -0.539915E+00
  1008  -0.135842E+01 -0.135477E+01  0.000000E+00  0.000000E+00  0.000000E+00  0.000000E+00  0.000000E+00  0.000000E+00 -0.111092E+01  0.359471E+00 -0.367216E+00 -0.236112E+00
  1009   0.866567E+01  0.862612E+01  0.000000E+00  0.000000E+00  0.000000E+00  0.000000E+00  0.000000E+00  0.000000E+00 -0.647481E+00  0.107383E+02 -0.119289E+01 -0.271838E+00
  1010   0.172476E+02  0.170497E+02  0.000000E+00  0.000000E+00  0.000000E+00  0.000000E+00  0.000000E+00  0.000000E+00  0.237770E+01  0.170697E+02 -0.125424E+01 -0.114348E+01
  1011   0.119662E+02  0.122407E+02  0.000000E+00  0.000000E+00  0.000000E+00  0.000000E+00  0.000000E+00  0.000000E+00  0.176774E+00  0.140963E+02 -0.151026E+01 -0.522040E+00
  1012   0.465063E-01  0.596755E-01  0.000000E+00  0.000000E+00  0.000000E+00  0.000000E+00  0.000000E+00  0.000000E+00  0.288679E+00  0.925749E-02 -0.215937E+00 -0.223239E-01
  1013   0.245337E+00  0.253560E+00  0.000000E+00  0.000000E+00  0.000000E+00  0.000000E+00  0.000000E+00  0.000000E+00  0.508345E+00  0.272086E+00 -0.427159E+00 -0.997127E-01
  1014  -0.112823E-01 -0.428481E-02  0.000000E+00  0.000000E+00  0.000000E+00  0.000000E+00  0.000000E+00  0.000000E+00  0.307233E+00  0.112519E+00 -0.359516E+00 -0.645216E-01
  1015   0.344253E+01  0.343078E+01  0.000000E+00  0.000000E+00  0.000000E+00  0.000000E+00  0.000000E+00  0.000000E+00  0.309697E+01  0.134530E+01 -0.680757E+00 -0.330724E+00
  1016   0.799789E+01  0.818271E+01  0.000000E+00  0.000000E+00  0.000000E+00  0.000000E+00  0.000000E+00  0.000000E+00 -0.560341E+01  0.179103E+02 -0.142968E+01 -0.269453E+01
  1017   0.250870E+02  0.250828E+02  0.000000E+00  0.000000E+00  0.000000E+00  0.000000E+00  0.000000E+00  0.000000E+00  0.186139E+01  0.262468E+02 -0.165811E+01 -0.136731E+01
  1018  -0.244057E+01 -0.243851E+01  0.000000E+00  0.000000E+00  0.000000E+00  0.000000E+00  0.000000E+00  0.000000E+00 -0.215443E+01  0.585366E+00 -0.609437E+00 -0.260016E+00
  1019  -0.122973E+01 -0.120577E+01  0.000000E+00  0.000000E+00  0.000000E+00  0.000000E+00  0.000000E+00  0.000000E+00 -0.261992E+01  0.288071E+01 -0.789052E+00 -0.677507E+00
  1020   0.148116E+00  0.133163E+00  0.000000E+00  0.000000E+00  0.000000E+00  0.000000E+00  0.000000E+00  0.000000E+00 -0.662435E+00  0.202101E+01 -0.781664E+00 -0.443750E+00
  1021  -0.129178E+01 -0.129910E+01  0.000000E+00  0.000000E+00  0.000000E+00  0.000000E+00  0.000000E+00  0.000000E+00 -0.912653E+00 -0.339049E-03 -0.262119E+00 -0.123984E+00
  1022  -0.484497E+00 -0.490926E+00  0.000000E+00  0.000000E+00  0.000000E+00  0.000000E+00  0.000000E+00  0.000000E+00 -0.238526E+00 -0.552281E-01 -0.151333E+00 -0.458399E-01
  1023  -0.749655E+00 -0.753474E+00  0.000000E+00  0.000000E+00  0.000000E+00  0.000000E+00  0.000000E+00  0.000000E+00 -0.428471E+00  0.259014E+00 -0.449098E+00 -0.134919E+00
  1024   0.109549E+00  0.116984E+00  0.000000E+00  0.000000E+00  0.000000E+00  0.000000E+00  0.000000E+00  0.000000E+00  0.374791E+00  0.152684E+00 -0.372642E+00 -0.378487E-01
  1025   0.351796E+01  0.350727E+01  0.000000E+00  0.000000E+00  0.000000E+00  0.000000E+00  0.000000E+00  0.000000E+00  0.147954E+01  0.308790E+01 -0.672070E+00 -0.388093E+00
  1026  -0.344710E+00 -0.342667E+00  0.000000E+00  0.000000E+00  0.000000E+00  0.000000E+00  0.000000E+00  0.000000E+00 -0.779561E+00  0.161871E+01 -0.629231E+00 -0.552588E+00
  1027  -0.816885E+00 -0.819729E+00  0.000000E+00  0.000000E+00  0.000000E+00  0.000000E+00  0.000000E+00  0.000000E+00 -0.405333E+00 -0.561941E-01 -0.307986E+00 -0.502162E-01
  1028   0.225165E+00  0.201833E+00  0.000000E+00  0.000000E+00  0.000000E+00  0.000000E+00  0.000000E+00  0.000000E+00  0.410157E+00 -0.231061E-01 -0.165412E+00 -0.198059E-01
  1029  -0.658405E+00 -0.654756E+00  0.000000E+00  0.000000E+00  0.000000E+00  0.000000E+00  0.000000E+00  0.000000E+00 -0.285524E+00 -0.414469E-01 -0.240054E+00 -0.877313E-01
  1030  -0.753867E+00 -0.758718E+00  0.000000E+00  0.000000E+00  0.000000E+00  0.000000E+00  0.000000E+00  0.000000E+00 -0.480991E+00 -0.627145E-01 -0.189985E+00 -0.250277E-01
  1031   0.141348E+01  0.143753E+01  0.000000E+00  0.000000E+00  0.000000E+00  0.000000E+00  0.000000E+00  0.000000E+00 -0.239409E-01  0.249087E+01 -0.831320E+00 -0.198081E+00
  1032  -0.235499E+00 -0.233773E+00  0.000000E+00  0.000000E+00  0.000000E+00  0.000000E+00  0.000000E+00  0.000000E+00  0.115287E+00  0.673676E-02 -0.240536E+00 -0.115261E+00
  1033   0.133073E+01  0.131568E+01  0.000000E+00  0.000000E+00  0.000000E+00  0.000000E+00  0.000000E+00  0.000000E+00  0.176829E+01  0.844825E-01 -0.444381E+00 -0.927110E-01
  1034  -0.229722E+00 -0.228397E+00  0.000000E+00  0.000000E+00  0.000000E+00  0.000000E+00  0.000000E+00  0.000000E+00  0.802545E-01 -0.160972E-01 -0.261795E+00 -0.307586E-01
  1035   0.100575E+00  0.107514E+00  0.000000E+00  0.000000E+00  0.000000E+00  0.000000E+00  0.000000E+00  0.000000E+00  0.391190E+00  0.328789E+00 -0.533826E+00 -0.786389E-01
  1036   0.121030E+01  0.121685E+01  0.000000E+00  0.000000E+00  0.000000E+00  0.000000E+00  0.000000E+00  0.000000E+00  0.146321E+01  0.433512E+00 -0.400406E+00 -0.279467E+00
  1037   0.720634E+00  0.737058E+00  0.000000E+00  0.000000E+00  0.000000E+00  0.000000E+00  0.000000E+00  0.000000E+00 -0.109760E+00  0.180633E+01 -0.598676E+00 -0.360835E+00
  1038   0.128286E+01  0.129729E+01  0.000000E+00  0.000000E+00  0.000000E+00  0.000000E+00  0.000000E+00  0.000000E+00  0.451305E+00  0.173558E+01 -0.745709E+00 -0.143885E+00
  1039  -0.662193E-01 -0.616579E-01  0.000000E+00  0.000000E+00  0.000000E+00  0.000000E+00  0.000000E+00  0.000000E+00  0.126016E+00  0.144795E-01 -0.190002E+00 -0.121516E-01
  1040   0.570476E+00  0.592881E+00  0.000000E+00  0.000000E+00  0.000000E+00  0.000000E+00  0.000000E+00  0.000000E+00 -0.266569E+00  0.165372E+01 -0.693361E+00 -0.100905E+00
  1041   0.322892E+00  0.327631E+00  0.000000E+00  0.000000E+00  0.000000E+00  0.000000E+00  0.000000E+00  0.000000E+00 -0.371992E+01  0.668313E+01 -0.944942E+00 -0.169063E+01
  1042   0.161292E+01  0.161070E+01  0.000000E+00  0.000000E+00  0.000000E+00  0.000000E+00  0.000000E+00  0.000000E+00  0.878240E+00  0.159941E+01 -0.688007E+00 -0.178937E+00
  1043  -0.882535E+00 -0.883844E+00  0.000000E+00  0.000000E+00  0.000000E+00  0.000000E+00  0.000000E+00  0.000000E+00 -0.545923E+00 -0.456409E-01 -0.218181E+00 -0.740999E-01
  1044  -0.195897E+01 -0.194949E+01  0.000000E+00  0.000000E+00  0.000000E+00  0.000000E+00  0.000000E+00  0.000000E+00 -0.167528E+01  0.545274E+00 -0.510008E+00 -0.309467E+00
  1045  -0.614047E+00 -0.620831E+00  0.000000E+00  0.000000E+00  0.000000E+00  0.000000E+00  0.000000E+00  0.000000E+00 -0.267800E+00  0.225512E-01 -0.340022E+00 -0.355592E-01
  1046   0.207280E+02  0.205287E+02  0.000000E+00  0.000000E+00  0.000000E+00  0.000000E+00  0.000000E+00  0.000000E+00  0.130964E+01  0.214630E+02 -0.163392E+01 -0.609944E+00
  1047   0.514579E+01  0.512774E+01  0.000000E+00  0.000000E+00  0.000000E+00  0.000000E+00  0.000000E+00  0.000000E+00  0.134869E+01  0.510222E+01 -0.944059E+00 -0.379117E+00
  1048  -0.117147E+00 -0.124362E+00  0.000000E+00  0.000000E+00  0.000000E+00  0.000000E+00  0.000000E+00  0.000000E+00  0.651389E-02  0.106563E+00 -0.229527E+00 -0.791218E-02
  1049   0.373519E+01  0.371232E+01  0.000000E+00  0.000000E+00  0.000000E+00  0.000000E+00  0.000000E+00  0.000000E+00  0.216521E+01  0.287013E+01 -0.872046E+00 -0.450977E+00
  1050  -0.859709E+00 -0.859513E+00  0.000000E+00  0.000000E+00  0.000000E+00  0.000000E+00  0.000000E+00  0.000000E+00 -0.507982E+00 -0.642607E-01 -0.234067E+00 -0.532029E-01
  1051   0.136151E+02  0.135890E+02  0.000000E+00  0.000000E+00  0.000000E+00  0.000000E+00  0.000000E+00  0.000000E+00  0.228197E+01  0.138795E+02 -0.134029E+01 -0.123215E+01
  1052  -0.356042E+00 -0.353863E+00  0.000000E+00  0.000000E+00  0.000000E+00  0.000000E+00  0.000000E+00  0.000000E+00  0.598060E-01  0.334712E-01 -0.397693E+00 -0.494477E-01
  1053   0.576896E+02  0.569219E+02  0.000000E+00  0.000000E+00  0.000000E+00  0.000000E+00  0.000000E+00  0.000000E+00 -0.170856E+01  0.671438E+02 -0.215319E+01 -0.636021E+01
  1054  -0.437535E+00 -0.439466E+00  0.000000E+00  0.000000E+00  0.000000E+00  0.000000E+00  0.000000E+00  0.000000E+00 -0.277378E+00  0.472588E+00 -0.496918E+00 -0.137757E+00
  1055   0.183915E+02  0.179440E+02  0.000000E+00  0.000000E+00  0.000000E+00  0.000000E+00  0.000000E+00  0.000000E+00  0.738112E+00  0.196697E+02 -0.153254E+01 -0.931229E+00
  1056  -0.157357E+01 -0.156164E+01  0.000000E+00  0.000000E+00  0.000000E+00  0.000000E+00  0.000000E+00  0.000000E+00 -0.134175E+01  0.598928E+00 -0.504167E+00 -0.314651E+00
  1057  -0.190902E+01 -0.190856E+01  0.000000E+00  0.000000E+00  0.000000E+00  0.000000E+00  0.000000E+00  0.000000E+00 -0.179433E+01  0.774431E+00 -0.538335E+00 -0.350324E+00
  1058  -0.151763E+01 -0.150439E+01  0.000000E+00  0.000000E+00  0.000000E+00  0.000000E+00  0.000000E+00  0.000000E+00 -0.103454E+01  0.658662E-01 -0.400637E+00 -0.135079E+00
  1059   0.219437E+01  0.216315E+01  0.000000E+00  0.000000E+00  0.000000E+00  0.000000E+00  0.000000E+00  0.000000E+00  0.646068E+00  0.235908E+01 -0.706379E+00 -0.135626E+00
  1060   0.507049E+00  0.503926E+00  0.000000E+00  0.000000E+00  0.000000E+00  0.000000E+00  0.000000E+00  0.000000E+00 -0.532491E-01  0.119443E+01 -0.603109E+00 -0.341515E-01
  1061   0.256520E+01  0.257857E+01  0.000000E+00  0.000000E+00  0.000000E+00  0.000000E+00  0.000000E+00  0.000000E+00 -0.637079E-02  0.377404E+01 -0.988733E+00 -0.200373E+00
  1062   0.672334E+00  0.660380E+00  0.000000E+00  0.000000E+00  0.000000E+00  0.000000E+00  0.000000E+00  0.000000E+00  0.943686E+00  0.391963E-01 -0.273649E+00 -0.488533E-01
  1063   0.658365E-01  0.755451E-01  0.000000E+00  0.000000E+00  0.000000E+00  0.000000E+00  0.000000E+00  0.000000E+00  0.395656E+00  0.247143E-01 -0.228354E+00 -0.116471E+00
  1064   0.965700E+00  0.969969E+00  0.000000E+00  0.000000E+00  0.000000E+00  0.000000E+00  0.000000E+00  0.000000E+00  0.139735E+01  0.211758E+00 -0.444815E+00 -0.194327E+00
  1065  -0.415167E+00 -0.413998E+00  0.000000E+00  0.000000E+00  0.000000E+00  0.000000E+00  0.000000E+00  0.000000E+00 -0.661180E-01  0.154700E+00 -0.456076E+00 -0.465041E-01
  1066  -0.382865E+00 -0.380602E+00  0.000000E+00  0.000000E+00  0.000000E+00  0.000000E+00  0.000000E+00  0.000000E+00 -0.104359E+00 -0.340624E-01 -0.223898E+00 -0.182820E-01
  1067  -0.184460E+01 -0.185474E+01  0.000000E+00  0.000000E+00  0.000000E+00  0.000000E+00  0.000000E+00  0.000000E+00 -0.142485E+01  0.229717E+00 -0.358082E+00 -0.301519E+00
  1068  -0.160081E+00 -0.172543E+00  0.000000E+00  0.000000E+00  0.000000E+00  0.000000E+00  0.000000E+00  0.000000E+00 -0.230798E+00  0.663692E+00 -0.564798E+00 -0.406393E-01
  1069   0.884900E+01  0.894716E+01  0.000000E+00  0.000000E+00  0.000000E+00  0.000000E+00  0.000000E+00  0.000000E+00  0.327026E+01  0.776950E+01 -0.994484E+00 -0.109811E+01
  1070  -0.248515E-01 -0.470951E-01  0.000000E+00  0.000000E+00  0.000000E+00  0.000000E+00  0.000000E+00  0.000000E+00  0.222099E+00 -0.107376E-01 -0.240583E+00 -0.178738E-01
  1071  -0.385747E+00 -0.381366E+00  0.000000E+00  0.000000E+00  0.000000E+00  0.000000E+00  0.000000E+00  0.000000E+00 -0.170805E+00 -0.293487E-01 -0.168185E+00 -0.130274E-01
  1072   0.311309E+01  0.307960E+01  0.000000E+00  0.000000E+00  0.000000E+00  0.000000E+00  0.000000E+00  0.000000E+00  0.316013E+01  0.799416E+00 -0.531757E+00 -0.348196E+00
  1073   0.108815E+01  0.110204E+01  0.000000E+00  0.000000E+00  0.000000E+00  0.000000E+00  0.000000E+00  0.000000E+00 -0.180042E+00  0.230719E+01 -0.884356E+00 -0.140757E+00
  1074  -0.902879E+00 -0.893365E+00  0.000000E+00  0.000000E+00  0.000000E+00  0.000000E+00  0.000000E+00  0.000000E+00 -0.643169E+00 -0.636556E-01 -0.149325E+00 -0.372154E-01
  1075  -0.123150E+00 -0.114835E+00  0.000000E+00  0.000000E+00  0.000000E+00  0.000000E+00  0.000000E+00  0.000000E+00  0.891050E-01  0.508529E-01 -0.238022E+00 -0.167707E-01
  1076   0.209454E+02  0.207359E+02  0.000000E+00  0.000000E+00  0.000000E+00  0.000000E+00  0.000000E+00  0.000000E+00  0.103234E+01  0.227432E+02 -0.143073E+01 -0.160888E+01
  1077  -0.336345E+00 -0.340648E+00  0.000000E+00  0.000000E+00  0.000000E+00  0.000000E+00  0.000000E+00  0.000000E+00 -0.585589E+00  0.105901E+01 -0.591264E+00 -0.222802E+00
  1078   0.200082E+02  0.198450E+02  0.000000E+00  0.000000E+00  0.000000E+00  0.000000E+00  0.000000E+00  0.000000E+00  0.553831E+01  0.171825E+02 -0.131007E+01 -0.156572E+01
  1079   0.660670E+01  0.648880E+01  0.000000E+00  0.000000E+00  0.000000E+00  0.000000E+00  0.000000E+00  0.000000E+00  0.129126E+01  0.664073E+01 -0.101669E+01 -0.426500E+00
  1080  -0.307274E+00 -0.297393E+00  0.000000E+00  0.000000E+00  0.000000E+00  0.000000E+00  0.000000E+00  0.000000E+00  0.218240E-01 -0.221418E-01 -0.260517E+00 -0.365589E-01
  1081  -0.984304E+00 -0.983086E+00  0.000000E+00  0.000000E+00  0.000000E+00  0.000000E+00  0.000000E+00  0.000000E+00 -0.579892E+00  0.156611E+00 -0.377208E+00 -0.182597E+00
  1082   0.694062E+01  0.699995E+01  0.000000E+00  0.000000E+00  0.000000E+00  0.000000E+00  0.000000E+00  0.000000E+00 -0.803955E+00  0.965632E+01 -0.122713E+01 -0.625281E+00
  1083  -0.177657E-01 -0.179428E-01  0.000000E+00  0.000000E+00  0.000000E+00  0.000000E+00  0.000000E+00  0.000000E+00  0.170462E+00 -0.690700E-03 -0.171810E+00 -0.159042E-01
  1084   0.114768E+02  0.115721E+02  0.000000E+00  0.000000E+00  0.000000E+00  0.000000E+00  0.000000E+00  0.000000E+00 -0.269518E+01  0.180555E+02 -0.132740E+01 -0.246086E+01
  1085  -0.267128E+00 -0.277839E+00  0.000000E+00  0.000000E+00  0.000000E+00  0.000000E+00  0.000000E+00  0.000000E+00 -0.421897E-01 -0.303231E-01 -0.191955E+00 -0.133711E-01
  1086  -0.111740E+01 -0.112196E+01  0.000000E+00  0.000000E+00  0.000000E+00  0.000000E+00  0.000000E+00  0.000000E+00 -0.714020E+00 -0.941466E-01 -0.271015E+00 -0.427812E-01
  1087  -0.508936E+00 -0.524504E+00  0.000000E+00  0.000000E+00  0.000000E+00  0.000000E+00  0.000000E+00  0.000000E+00 -0.211904E+00 -0.346487E-01 -0.235672E+00 -0.422791E-01
  1088   0.110240E+02  0.111084E+02  0.000000E+00  0.000000E+00  0.000000E+00  0.000000E+00  0.000000E+00  0.000000E+00  0.554395E+00  0.123817E+02 -0.131746E+01 -0.510189E+00
  1089   0.296371E+00  0.311565E+00  0.000000E+00  0.000000E+00  0.000000E+00  0.000000E+00  0.000000E+00  0.000000E+00  0.431098E+00  0.536799E+00 -0.534380E+00 -0.121952E+00
  1090   0.245322E+00  0.240185E+00  0.000000E+00  0.000000E+00  0.000000E+00  0.000000E+00  0.000000E+00  0.000000E+00  0.462512E+00 -0.104280E-01 -0.185489E+00 -0.264102E-01
  1091   0.391071E-01  0.177597E-01  0.000000E+00  0.000000E+00  0.000000E+00  0.000000E+00  0.000000E+00  0.000000E+00  0.326038E+00 -0.309380E-01 -0.245003E+00 -0.323373E-01
  1092   0.201325E+01  0.202980E+01  0.000000E+00  0.000000E+00  0.000000E+00  0.000000E+00  0.000000E+00  0.000000E+00 -0.575499E+00  0.374339E+01 -0.932766E+00 -0.205323E+00
  1093  -0.530424E+00 -0.522915E+00  0.000000E+00  0.000000E+00  0.000000E+00  0.000000E+00  0.000000E+00  0.000000E+00 -0.309326E+00 -0.354518E-01 -0.126843E+00 -0.512942E-01
  1094  -0.374813E-01 -0.204917E-01  0.000000E+00  0.000000E+00  0.000000E+00  0.000000E+00  0.000000E+00  0.000000E+00  0.190116E+00  0.328112E-02 -0.194628E+00 -0.192609E-01
  1095   0.180189E+02  0.176556E+02  0.000000E+00  0.000000E+00  0.000000E+00  0.000000E+00  0.000000E+00  0.000000E+00  0.216724E+01  0.177551E+02 -0.144308E+01 -0.823700E+00
  1096   0.237523E+02  0.235128E+02  0.000000E+00  0.000000E+00  0.000000E+00  0.000000E+00  0.000000E+00  0.000000E+00 -0.163490E+01  0.301553E+02 -0.154421E+01 -0.346331E+01
  1097  -0.325504E+00 -0.328438E+00  0.000000E+00  0.000000E+00  0.000000E+00  0.000000E+00  0.000000E+00  0.000000E+00  0.195157E-01  0.260803E-01 -0.334998E+00 -0.390353E-01
  1098  -0.977842E+00 -0.980500E+00  0.000000E+00  0.000000E+00  0.000000E+00  0.000000E+00  0.000000E+00  0.000000E+00 -0.567966E+00  0.126928E-01 -0.302189E+00 -0.123037E+00
  1099   0.309882E+02  0.316117E+02  0.000000E+00  0.000000E+00  0.000000E+00  0.000000E+00  0.000000E+00  0.000000E+00 -0.511409E+01  0.451375E+02 -0.175114E+01 -0.666060E+01
  1100   0.343930E+02  0.337997E+02  0.000000E+00  0.000000E+00  0.000000E+00  0.000000E+00  0.000000E+00  0.000000E+00 -0.561166E+00  0.373958E+02 -0.198566E+01 -0.104918E+01
  1101   0.970176E+00  0.985173E+00  0.000000E+00  0.000000E+00  0.000000E+00  0.000000E+00  0.000000E+00  0.000000E+00 -0.570205E+00  0.286552E+01 -0.783260E+00 -0.526880E+00
  1102   0.470167E+00  0.469165E+00  0.000000E+00  0.000000E+00  0.000000E+00  0.000000E+00  0.000000E+00  0.000000E+00  0.610146E+00  0.552203E+00 -0.517210E+00 -0.175975E+00
  1103   0.728275E+01  0.727492E+01  0.000000E+00  0.000000E+00  0.000000E+00  0.000000E+00  0.000000E+00  0.000000E+00  0.517718E+01  0.355647E+01 -0.807257E+00 -0.651471E+00
  1104  -0.244154E+01 -0.245345E+01  0.000000E+00  0.000000E+00  0.000000E+00  0.000000E+00  0.000000E+00  0.000000E+00 -0.274250E+01  0.161085E+01 -0.583160E+00 -0.738646E+00
  1105  -0.100508E+00 -0.100739E+00  0.000000E+00  0.000000E+00  0.000000E+00  0.000000E+00  0.000000E+00  0.000000E+00  0.133912E+00  0.459959E-01 -0.263719E+00 -0.169284E-01
  1106   0.214005E+01  0.217916E+01  0.000000E+00  0.000000E+00  0.000000E+00  0.000000E+00  0.000000E+00  0.000000E+00  0.649607E+00  0.251722E+01 -0.686427E+00 -0.301239E+00
  1107  -0.705214E+00 -0.694649E+00  0.000000E+00  0.000000E+00  0.000000E+00  0.000000E+00  0.000000E+00  0.000000E+00 -0.301020E+00 -0.536157E-01 -0.288004E+00 -0.520088E-01
  1108  -0.104472E+01 -0.104351E+01  0.000000E+00  0.000000E+00  0.000000E+00  0.000000E+00  0.000000E+00  0.000000E+00 -0.762729E+00  0.328221E+00 -0.424848E+00 -0.184159E+00
  1109   0.326477E+01  0.320955E+01  0.000000E+00  0.000000E+00  0.000000E+00  0.000000E+00  0.000000E+00  0.000000E+00  0.344762E+01  0.475718E+00 -0.385934E+00 -0.327852E+00
  1110  -0.324967E+01 -0.324888E+01  0.000000E+00  0.000000E+00  0.000000E+00  0.000000E+00  0.000000E+00  0.000000E+00 -0.345555E+01  0.145689E+01 -0.613390E+00 -0.636825E+00
  1111  -0.270946E+01 -0.271030E+01  0.000000E+00  0.000000E+00  0.000000E+00  0.000000E+00  0.000000E+00  0.000000E+00 -0.224255E+01  0.263711E+00 -0.409415E+00 -0.322046E+00
  1112   0.106685E+01  0.107844E+01  0.000000E+00  0.000000E+00  0.000000E+00  0.000000E+00  0.000000E+00  0.000000E+00 -0.603963E+01  0.109721E+02 -0.104981E+01 -0.280423E+01
  1113  -0.304413E+01 -0.304375E+01  0.000000E+00  0.000000E+00  0.000000E+00  0.000000E+00  0.000000E+00  0.000000E+00 -0.311765E+01  0.129347E+01 -0.565986E+00 -0.653581E+00
  1114  -0.281644E+01 -0.281144E+01  0.000000E+00  0.000000E+00  0.000000E+00  0.000000E+00  0.000000E+00  0.000000E+00 -0.397844E+01  0.278192E+01 -0.726332E+00 -0.888593E+00
  1115  -0.308969E+01 -0.308898E+01  0.000000E+00  0.000000E+00  0.000000E+00  0.000000E+00  0.000000E+00  0.000000E+00 -0.314374E+01  0.119725E+01 -0.595895E+00 -0.546595E+00
  1116  -0.262012E+01 -0.262046E+01  0.000000E+00  0.000000E+00  0.000000E+00  0.000000E+00  0.000000E+00  0.000000E+00 -0.333266E+01  0.213246E+01 -0.688176E+00 -0.732087E+00
  1117  -0.313183E+01 -0.313384E+01  0.000000E+00  0.000000E+00  0.000000E+00  0.000000E+00  0.000000E+00  0.000000E+00 -0.302214E+01  0.987813E+00 -0.531321E+00 -0.568196E+00
  1118  -0.186982E+01 -0.185657E+01  0.000000E+00  0.000000E+00  0.000000E+00  0.000000E+00  0.000000E+00  0.000000E+00 -0.539580E+01  0.578811E+01 -0.927469E+00 -0.132142E+01
  1119  -0.231053E+01 -0.230563E+01  0.000000E+00  0.000000E+00  0.000000E+00  0.000000E+00  0.000000E+00  0.000000E+00 -0.178564E+01 -0.123487E-01 -0.344720E+00 -0.162919E+00
  1120  -0.152581E+01 -0.151496E+01  0.000000E+00  0.000000E+00  0.000000E+00  0.000000E+00  0.000000E+00  0.000000E+00 -0.522856E+01  0.645031E+01 -0.902925E+00 -0.183378E+01
  1121  -0.222889E+01 -0.222494E+01  0.000000E+00  0.000000E+00  0.000000E+00  0.000000E+00  0.000000E+00  0.000000E+00 -0.367803E+01  0.320130E+01 -0.721331E+00 -0.102688E+01
  1122  -0.236226E+01 -0.236078E+01  0.000000E+00  0.000000E+00  0.000000E+00  0.000000E+00  0.000000E+00  0.000000E+00 -0.190151E+01  0.139861E+00 -0.387832E+00 -0.211297E+00
  1123   0.135676E+01  0.135737E+01  0.000000E+00  0.000000E+00  0.000000E+00  0.000000E+00  0.000000E+00  0.000000E+00 -0.608199E+01  0.109974E+02 -0.107980E+01 -0.247824E+01
  1124  -0.122954E+01 -0.122069E+01  0.000000E+00  0.000000E+00  0.000000E+00  0.000000E+00  0.000000E+00  0.000000E+00 -0.516266E+01  0.653416E+01 -0.939212E+00 -0.165299E+01
  1125  -0.296270E+01 -0.296386E+01  0.000000E+00  0.000000E+00  0.000000E+00  0.000000E+00  0.000000E+00  0.000000E+00 -0.260305E+01  0.520429E+00 -0.469236E+00 -0.412009E+00
  1126  -0.830547E+00 -0.822614E+00  0.000000E+00  0.000000E+00  0.000000E+00  0.000000E+00  0.000000E+00  0.000000E+00 -0.468151E+01  0.638235E+01 -0.896156E+00 -0.162730E+01
  1127  -0.244784E+01 -0.244393E+01  0.000000E+00  0.000000E+00  0.000000E+00  0.000000E+00  0.000000E+00  0.000000E+00 -0.194004E+01  0.143771E+00 -0.418538E+00 -0.229125E+00
  1128  -0.268973E+01 -0.268204E+01  0.000000E+00  0.000000E+00  0.000000E+00  0.000000E+00  0.000000E+00  0.000000E+00 -0.444746E+01  0.351367E+01 -0.806720E+00 -0.941522E+00
  1129  -0.274097E+01 -0.273419E+01  0.000000E+00  0.000000E+00  0.000000E+00  0.000000E+00  0.000000E+00  0.000000E+00 -0.419599E+01  0.327551E+01 -0.762339E+00 -0.105138E+01
  1130  -0.312382E+01 -0.312062E+01  0.000000E+00  0.000000E+00  0.000000E+00  0.000000E+00  0.000000E+00  0.000000E+00 -0.360400E+01  0.194352E+01 -0.642639E+00 -0.817502E+00
  1131  -0.139215E+01 -0.138610E+01  0.000000E+00  0.000000E+00  0.000000E+00  0.000000E+00  0.000000E+00  0.000000E+00 -0.447189E+01  0.552235E+01 -0.843778E+00 -0.159278E+01
  1132  -0.287863E+01 -0.287800E+01  0.000000E+00  0.000000E+00  0.000000E+00  0.000000E+00  0.000000E+00  0.000000E+00 -0.322530E+01  0.161494E+01 -0.645985E+00 -0.621650E+00
  1133  -0.117019E+01 -0.116238E+01  0.000000E+00  0.000000E+00  0.000000E+00  0.000000E+00  0.000000E+00  0.000000E+00 -0.513003E+01  0.665271E+01 -0.908078E+00 -0.177698E+01
  1134  -0.155594E+01 -0.154444E+01  0.000000E+00  0.000000E+00  0.000000E+00  0.000000E+00  0.000000E+00  0.000000E+00 -0.463438E+01  0.536392E+01 -0.898015E+00 -0.137596E+01
  1135  -0.286187E+01 -0.286098E+01  0.000000E+00  0.000000E+00  0.000000E+00  0.000000E+00  0.000000E+00  0.000000E+00 -0.240878E+01  0.300096E+00 -0.460693E+00 -0.291607E+00
  1136  -0.208478E+01 -0.207231E+01  0.000000E+00  0.000000E+00  0.000000E+00  0.000000E+00  0.000000E+00  0.000000E+00 -0.494241E+01  0.554184E+01 -0.831254E+00 -0.184048E+01
  1137  -0.278197E+01 -0.278490E+01  0.000000E+00  0.000000E+00  0.000000E+00  0.000000E+00  0.000000E+00  0.000000E+00 -0.336497E+01  0.190249E+01 -0.684780E+00 -0.637638E+00
  1138  -0.307578E+01 -0.307185E+01  0.000000E+00  0.000000E+00  0.000000E+00  0.000000E+00  0.000000E+00  0.000000E+00 -0.397731E+01  0.253012E+01 -0.698111E+00 -0.926552E+00
  1139  -0.299907E+01 -0.299893E+01  0.000000E+00  0.000000E+00  0.000000E+00  0.000000E+00  0.000000E+00  0.000000E+00 -0.306205E+01  0.121979E+01 -0.593673E+00 -0.562989E+00
  1140  -0.312649E+01 -0.312396E+01  0.000000E+00  0.000000E+00  0.000000E+00  0.000000E+00  0.000000E+00  0.000000E+00 -0.371961E+01  0.203696E+01 -0.660483E+00 -0.780829E+00
  1141  -0.279216E+01 -0.279325E+01  0.000000E+00  0.000000E+00  0.000000E+00  0.000000E+00  0.000000E+00  0.000000E+00 -0.279773E+01  0.107981E+01 -0.543330E+00 -0.531997E+00
  1142  -0.306462E+01 -0.306523E+01  0.000000E+00  0.000000E+00  0.000000E+00  0.000000E+00  0.000000E+00  0.000000E+00 -0.298942E+01  0.998132E+00 -0.569620E+00 -0.504322E+00
  1143  -0.306422E+01 -0.306316E+01  0.000000E+00  0.000000E+00  0.000000E+00  0.000000E+00  0.000000E+00  0.000000E+00 -0.325481E+01  0.137790E+01 -0.603348E+00 -0.582901E+00
  1144  -0.268291E+01 -0.267612E+01  0.000000E+00  0.000000E+00  0.000000E+00  0.000000E+00  0.000000E+00  0.000000E+00 -0.434784E+01  0.334878E+01 -0.787598E+00 -0.889457E+00
  1145  -0.267185E+01 -0.266968E+01  0.000000E+00  0.000000E+00  0.000000E+00  0.000000E+00  0.000000E+00  0.000000E+00 -0.317366E+01  0.182326E+01 -0.625438E+00 -0.693837E+00
  1146   0.583428E+00  0.597687E+00  0.000000E+00  0.000000E+00  0.000000E+00  0.000000E+00  0.000000E+00  0.000000E+00 -0.621966E+01  0.106761E+02 -0.104846E+01 -0.281025E+01
  1147  -0.299684E+01 -0.299713E+01  0.000000E+00  0.000000E+00  0.000000E+00  0.000000E+00  0.000000E+00  0.000000E+00 -0.286386E+01  0.848746E+00 -0.571762E+00 -0.410252E+00
  1148  -0.286974E+01 -0.286056E+01  0.000000E+00  0.000000E+00  0.000000E+00  0.000000E+00  0.000000E+00  0.000000E+00 -0.421475E+01  0.326490E+01 -0.728172E+00 -0.118253E+01
  1149  -0.313687E+01 -0.313793E+01  0.000000E+00  0.000000E+00  0.000000E+00  0.000000E+00  0.000000E+00  0.000000E+00 -0.310180E+01  0.107687E+01 -0.555149E+00 -0.557859E+00
  1150  -0.235864E+01 -0.235974E+01  0.000000E+00  0.000000E+00  0.000000E+00  0.000000E+00  0.000000E+00  0.000000E+00 -0.189873E+01  0.160951E+00 -0.374592E+00 -0.247367E+00
  1151   0.109426E+01  0.111282E+01  0.000000E+00  0.000000E+00  0.000000E+00  0.000000E+00  0.000000E+00  0.000000E+00 -0.666105E+01  0.114759E+02 -0.110886E+01 -0.259314E+01
  1152  -0.311266E+01 -0.311459E+01  0.000000E+00  0.000000E+00  0.000000E+00  0.000000E+00  0.000000E+00  0.000000E+00 -0.363190E+01  0.182581E+01 -0.677141E+00 -0.631362E+00
  1153  -0.271824E+01 -0.272000E+01  0.000000E+00  0.000000E+00  0.000000E+00  0.000000E+00  0.000000E+00  0.000000E+00 -0.251854E+01  0.717675E+00 -0.497412E+00 -0.421726E+00
  1154  -0.297510E+01 -0.297565E+01  0.000000E+00  0.000000E+00  0.000000E+00  0.000000E+00  0.000000E+00  0.000000E+00 -0.263550E+01  0.497935E+00 -0.490551E+00 -0.347530E+00
  1155  -0.238356E+01 -0.237697E+01  0.000000E+00  0.000000E+00  0.000000E+00  0.000000E+00  0.000000E+00  0.000000E+00 -0.183870E+01  0.129045E-01 -0.376471E+00 -0.174706E+00
  1156  -0.114967E+00 -0.105093E+00  0.000000E+00  0.000000E+00  0.000000E+00  0.000000E+00  0.000000E+00  0.000000E+00 -0.573112E+01  0.886348E+01 -0.993886E+00 -0.224357E+01
  1157  -0.307988E+01 -0.308084E+01  0.000000E+00  0.000000E+00  0.000000E+00  0.000000E+00  0.000000E+00  0.000000E+00 -0.301587E+01  0.100697E+01 -0.547654E+00 -0.524293E+00
  1158  -0.267717E+01 -0.266857E+01  0.000000E+00  0.000000E+00  0.000000E+00  0.000000E+00  0.000000E+00  0.000000E+00 -0.451722E+01  0.383412E+01 -0.793735E+00 -0.119173E+01
  1159  -0.315034E+01 -0.315029E+01  0.000000E+00  0.000000E+00  0.000000E+00  0.000000E+00  0.000000E+00  0.000000E+00 -0.325898E+01  0.124669E+01 -0.618922E+00 -0.519079E+00
  1160  -0.317773E+01 -0.317641E+01  0.000000E+00  0.000000E+00  0.000000E+00  0.000000E+00  0.000000E+00  0.000000E+00 -0.382500E+01  0.199124E+01 -0.697960E+00 -0.644698E+00
  1161  -0.262693E+01 -0.262795E+01  0.000000E+00  0.000000E+00  0.000000E+00  0.000000E+00  0.000000E+00  0.000000E+00 -0.218919E+01  0.272342E+00 -0.415759E+00 -0.295345E+00
  1162  -0.306831E+01 -0.306601E+01  0.000000E+00  0.000000E+00  0.000000E+00  0.000000E+00  0.000000E+00  0.000000E+00 -0.398595E+01  0.236451E+01 -0.728996E+00 -0.715570E+00
  1163  -0.274750E+01 -0.274734E+01  0.000000E+00  0.000000E+00  0.000000E+00  0.000000E+00  0.000000E+00  0.000000E+00 -0.225219E+01  0.199329E+00 -0.408295E+00 -0.286181E+00
  1164  -0.315782E+01 -0.315820E+01  0.000000E+00  0.000000E+00  0.000000E+00  0.000000E+00  0.000000E+00  0.000000E+00 -0.312940E+01  0.106098E+01 -0.566423E+00 -0.523346E+00
  1165  -0.169636E+01 -0.169091E+01  0.000000E+00  0.000000E+00  0.000000E+00  0.000000E+00  0.000000E+00  0.000000E+00 -0.423193E+01  0.462819E+01 -0.819953E+00 -0.126722E+01
  1166  -0.267792E+01 -0.267566E+01  0.000000E+00  0.000000E+00  0.000000E+00  0.000000E+00  0.000000E+00  0.000000E+00 -0.217724E+01  0.132919E+00 -0.409164E+00 -0.222175E+00
  1167  -0.283423E+01 -0.283416E+01  0.000000E+00  0.000000E+00  0.000000E+00  0.000000E+00  0.000000E+00  0.000000E+00 -0.240094E+01  0.358677E+00 -0.460094E+00 -0.331804E+00
  1168  -0.233153E+01 -0.232702E+01  0.000000E+00  0.000000E+00  0.000000E+00  0.000000E+00  0.000000E+00  0.000000E+00 -0.180196E+01  0.306841E-01 -0.351663E+00 -0.204076E+00
  1169  -0.206770E+01 -0.206819E+01  0.000000E+00  0.000000E+00  0.000000E+00  0.000000E+00  0.000000E+00  0.000000E+00 -0.305073E+01  0.242398E+01 -0.720732E+00 -0.720709E+00
  1170  -0.649365E+00 -0.648669E+00  0.000000E+00  0.000000E+00  0.000000E+00  0.000000E+00  0.000000E+00  0.000000E+00 -0.453211E+01  0.647422E+01 -0.891703E+00 -0.169908E+01
  1171  -0.298263E+01 -0.297941E+01  0.000000E+00  0.000000E+00  0.000000E+00  0.000000E+00  0.000000E+00  0.000000E+00 -0.413630E+01  0.270276E+01 -0.748686E+00 -0.797186E+00
  1172  -0.169916E+01 -0.169705E+01  0.000000E+00  0.000000E+00  0.000000E+00  0.000000E+00  0.000000E+00  0.000000E+00 -0.334291E+01  0.332537E+01 -0.776633E+00 -0.902875E+00
  1173  -0.244617E+01 -0.244025E+01  0.000000E+00  0.000000E+00  0.000000E+00  0.000000E+00  0.000000E+00  0.000000E+00 -0.376366E+01  0.297709E+01 -0.722544E+00 -0.931134E+00
  1174  -0.932553E+00 -0.910503E+00  0.000000E+00  0.000000E+00  0.000000E+00  0.000000E+00  0.000000E+00  0.000000E+00 -0.566887E+01  0.786399E+01 -0.967082E+00 -0.213853E+01
  1175  -0.304990E+01 -0.305002E+01  0.000000E+00  0.000000E+00  0.000000E+00  0.000000E+00  0.000000E+00  0.000000E+00 -0.285709E+01  0.814362E+00 -0.527473E+00 -0.479812E+00
  1176  -0.234758E+01 -0.234001E+01  0.000000E+00  0.000000E+00  0.000000E+00  0.000000E+00  0.000000E+00  0.000000E+00 -0.180241E+01 -0.166743E-01 -0.365366E+00 -0.155562E+00
  1177  -0.259415E+01 -0.259516E+01  0.000000E+00  0.000000E+00  0.000000E+00  0.000000E+00  0.000000E+00  0.000000E+00 -0.210589E+01  0.167395E+00 -0.382322E+00 -0.274337E+00
  1178  -0.313809E+01 -0.313738E+01  0.000000E+00  0.000000E+00  0.000000E+00  0.000000E+00  0.000000E+00  0.000000E+00 -0.315479E+01  0.115327E+01 -0.572020E+00 -0.563836E+00
  1179  -0.295383E+01 -0.295449E+01  0.000000E+00  0.000000E+00  0.000000E+00  0.000000E+00  0.000000E+00  0.000000E+00 -0.263255E+01  0.592885E+00 -0.494381E+00 -0.420443E+00
  1180   0.408560E+00  0.406974E+00  0.000000E+00  0.000000E+00  0.000000E+00  0.000000E+00  0.000000E+00  0.000000E+00 -0.546550E+01  0.895675E+01 -0.101436E+01 -0.206991E+01
  1181  -0.222731E+01 -0.222115E+01  0.000000E+00  0.000000E+00  0.000000E+00  0.000000E+00  0.000000E+00  0.000000E+00 -0.397542E+01  0.360205E+01 -0.754816E+00 -0.109296E+01
  1182  -0.281972E+01 -0.281820E+01  0.000000E+00  0.000000E+00  0.000000E+00  0.000000E+00  0.000000E+00  0.000000E+00 -0.234248E+01  0.237986E+00 -0.447013E+00 -0.266701E+00
  1183  -0.215533E+01 -0.215420E+01  0.000000E+00  0.000000E+00  0.000000E+00  0.000000E+00  0.000000E+00  0.000000E+00 -0.167705E+01  0.423372E-01 -0.332250E+00 -0.187230E+00
  1184  -0.230672E+01 -0.230932E+01  0.000000E+00  0.000000E+00  0.000000E+00  0.000000E+00  0.000000E+00  0.000000E+00 -0.199575E+01  0.475965E+00 -0.438747E+00 -0.350787E+00
  1185  -0.331898E+00 -0.325646E+00  0.000000E+00  0.000000E+00  0.000000E+00  0.000000E+00  0.000000E+00  0.000000E+00 -0.517224E+01  0.776678E+01 -0.975581E+00 -0.194460E+01
  1186  -0.189919E+01 -0.189124E+01  0.000000E+00  0.000000E+00  0.000000E+00  0.000000E+00  0.000000E+00  0.000000E+00 -0.502330E+01  0.525797E+01 -0.894676E+00 -0.123123E+01
  1187  -0.269379E+01 -0.269268E+01  0.000000E+00  0.000000E+00  0.000000E+00  0.000000E+00  0.000000E+00  0.000000E+00 -0.220328E+01  0.211621E+00 -0.422159E+00 -0.278867E+00
  1188  -0.313805E+00 -0.315187E+00  0.000000E+00  0.000000E+00  0.000000E+00  0.000000E+00  0.000000E+00  0.000000E+00 -0.477802E+01  0.722662E+01 -0.924815E+00 -0.183897E+01
  1189  -0.245057E+01 -0.244775E+01  0.000000E+00  0.000000E+00  0.000000E+00  0.000000E+00  0.000000E+00  0.000000E+00 -0.193026E+01  0.620170E-01 -0.378998E+00 -0.200505E+00
  1190   0.693564E+00  0.709810E+00  0.000000E+00  0.000000E+00  0.000000E+00  0.000000E+00  0.000000E+00  0.000000E+00 -0.594354E+01  0.108606E+02 -0.101643E+01 -0.319085E+01
  1191  -0.240313E+01 -0.240256E+01  0.000000E+00  0.000000E+00  0.000000E+00  0.000000E+00  0.000000E+00  0.000000E+00 -0.189995E+01  0.685341E-01 -0.350321E+00 -0.220818E+00
  1192  -0.304372E+01 -0.304620E+01  0.000000E+00  0.000000E+00  0.000000E+00  0.000000E+00  0.000000E+00  0.000000E+00 -0.271659E+01  0.586514E+00 -0.486557E+00 -0.429564E+00
  1193   0.348384E+00  0.362761E+00  0.000000E+00  0.000000E+00  0.000000E+00  0.000000E+00  0.000000E+00  0.000000E+00 -0.620820E+01  0.107797E+02 -0.101759E+01 -0.319111E+01
  1194  -0.256929E+01 -0.256192E+01  0.000000E+00  0.000000E+00  0.000000E+00  0.000000E+00  0.000000E+00  0.000000E+00 -0.434169E+01  0.375791E+01 -0.770888E+00 -0.120724E+01
  1195  -0.299812E+01 -0.299823E+01  0.000000E+00  0.000000E+00  0.000000E+00  0.000000E+00  0.000000E+00  0.000000E+00 -0.293224E+01  0.100708E+01 -0.571778E+00 -0.501293E+00
  1196   0.166042E+01  0.168839E+01  0.000000E+00  0.000000E+00  0.000000E+00  0.000000E+00  0.000000E+00  0.000000E+00 -0.682200E+01  0.130575E+02 -0.111360E+01 -0.343353E+01
  1197  -0.268745E+01 -0.268659E+01  0.000000E+00  0.000000E+00  0.000000E+00  0.000000E+00  0.000000E+00  0.000000E+00 -0.221285E+01  0.192505E+00 -0.413792E+00 -0.252449E+00
  1198  -0.217062E+01 -0.217095E+01  0.000000E+00  0.000000E+00  0.000000E+00  0.000000E+00  0.000000E+00  0.000000E+00 -0.173688E+01  0.188472E+00 -0.377450E+00 -0.245096E+00
  1199  -0.274219E+01 -0.273501E+01  0.000000E+00  0.000000E+00  0.000000E+00  0.000000E+00  0.000000E+00  0.000000E+00 -0.432025E+01  0.359795E+01 -0.740708E+00 -0.127201E+01
  1200  -0.161793E+01 -0.160406E+01  0.000000E+00  0.000000E+00  0.000000E+00  0.000000E+00  0.000000E+00  0.000000E+00 -0.497832E+01  0.607596E+01 -0.879616E+00 -0.182208E+01
  1201   0.100320E+02  0.998787E+01  0.000000E+00  0.000000E+00  0.000000E+00  0.000000E+00  0.000000E+00  0.000000E+00 -0.192841E+01  0.140405E+02 -0.146643E+01 -0.657836E+00
  1202  -0.117027E+01 -0.117269E+01  0.000000E+00  0.000000E+00  0.000000E+00  0.000000E+00  0.000000E+00  0.000000E+00 -0.752524E+00  0.114946E-01 -0.313484E+00 -0.118182E+00
  1203  -0.598566E+00 -0.598315E+00  0.000000E+00  0.000000E+00  0.000000E+00  0.000000E+00  0.000000E+00  0.000000E+00 -0.224449E+00  0.171318E+00 -0.370743E+00 -0.174441E+00
  1204   0.192145E+02  0.190331E+02  0.000000E+00  0.000000E+00  0.000000E+00  0.000000E+00  0.000000E+00  0.000000E+00  0.297910E+00  0.216511E+02 -0.146384E+01 -0.145212E+01
  1205  -0.712938E+00 -0.710716E+00  0.000000E+00  0.000000E+00  0.000000E+00  0.000000E+00  0.000000E+00  0.000000E+00 -0.321458E+00  0.222644E-01 -0.355161E+00 -0.563612E-01
  1206   0.537405E+01  0.540697E+01  0.000000E+00  0.000000E+00  0.000000E+00  0.000000E+00  0.000000E+00  0.000000E+00 -0.141466E+01  0.981346E+01 -0.101554E+01 -0.197629E+01
  1207  -0.522641E+00 -0.541861E+00  0.000000E+00  0.000000E+00  0.000000E+00  0.000000E+00  0.000000E+00  0.000000E+00 -0.211608E+00 -0.563128E-01 -0.231334E+00 -0.426061E-01
  1208  -0.466114E+00 -0.460593E+00  0.000000E+00  0.000000E+00  0.000000E+00  0.000000E+00  0.000000E+00  0.000000E+00 -0.176846E+00  0.137331E+00 -0.392342E+00 -0.287356E-01
  1209   0.139380E+02  0.140755E+02  0.000000E+00  0.000000E+00  0.000000E+00  0.000000E+00  0.000000E+00  0.000000E+00  0.666622E+01  0.993761E+01 -0.956644E+00 -0.157167E+01
  1210   0.436519E+01  0.437099E+01  0.000000E+00  0.000000E+00  0.000000E+00  0.000000E+00  0.000000E+00  0.000000E+00  0.545484E+00  0.561720E+01 -0.100434E+01 -0.787361E+00
  1211   0.101262E+01  0.993483E+00  0.000000E+00  0.000000E+00  0.000000E+00  0.000000E+00  0.000000E+00  0.000000E+00  0.695546E+00  0.116865E+01 -0.642469E+00 -0.228244E+00
  1212   0.392338E+00  0.459602E+00  0.000000E+00  0.000000E+00  0.000000E+00  0.000000E+00  0.000000E+00  0.000000E+00 -0.368840E+01  0.641522E+01 -0.987120E+00 -0.128009E+01
  1213   0.222408E+02  0.221624E+02  0.000000E+00  0.000000E+00  0.000000E+00  0.000000E+00  0.000000E+00  0.000000E+00  0.185079E+01  0.257307E+02 -0.137539E+01 -0.404369E+01
  1214  -0.124147E+00 -0.127811E+00  0.000000E+00  0.000000E+00  0.000000E+00  0.000000E+00  0.000000E+00  0.000000E+00 -0.136960E+00  0.315914E+00 -0.299860E+00 -0.690478E-02
  1215   0.121103E+02  0.118538E+02  0.000000E+00  0.000000E+00  0.000000E+00  0.000000E+00  0.000000E+00  0.000000E+00 -0.137015E+01  0.164307E+02 -0.140541E+01 -0.180135E+01
  1216   0.541623E+00  0.553651E+00  0.000000E+00  0.000000E+00  0.000000E+00  0.000000E+00  0.000000E+00  0.000000E+00  0.936202E+00  0.268512E+00 -0.425061E+00 -0.226002E+00
  1217   0.455272E+00  0.478043E+00  0.000000E+00  0.000000E+00  0.000000E+00  0.000000E+00  0.000000E+00  0.000000E+00  0.448500E+00  0.670261E+00 -0.467280E+00 -0.173439E+00
  1218   0.101409E+02  0.101905E+02  0.000000E+00  0.000000E+00  0.000000E+00  0.000000E+00  0.000000E+00  0.000000E+00 -0.701898E+00  0.135673E+02 -0.113957E+01 -0.153532E+01
  1219   0.157883E+01  0.159679E+01  0.000000E+00  0.000000E+00  0.000000E+00  0.000000E+00  0.000000E+00  0.000000E+00 -0.112514E+00  0.259329E+01 -0.742106E+00 -0.141883E+00
  1220  -0.512091E+00 -0.517927E+00  0.000000E+00  0.000000E+00  0.000000E+00  0.000000E+00  0.000000E+00  0.000000E+00 -0.569504E-01 -0.178955E-01 -0.379044E+00 -0.640366E-01
  1221  -0.379078E+00 -0.375647E+00  0.000000E+00  0.000000E+00  0.000000E+00  0.000000E+00  0.000000E+00  0.000000E+00 -0.157677E+00 -0.326218E-01 -0.133460E+00 -0.518880E-01
  1222  -0.997186E+00 -0.998209E+00  0.000000E+00  0.000000E+00  0.000000E+00  0.000000E+00  0.000000E+00  0.000000E+00 -0.596714E+00 -0.277995E-01 -0.266308E+00 -0.107388E+00
  1223   0.159308E+01  0.159139E+01  0.000000E+00  0.000000E+00  0.000000E+00  0.000000E+00  0.000000E+00  0.000000E+00  0.577509E+00  0.199130E+01 -0.755825E+00 -0.221600E+00
  1224  -0.180112E+00 -0.198644E+00  0.000000E+00  0.000000E+00  0.000000E+00  0.000000E+00  0.000000E+00  0.000000E+00  0.624311E-01 -0.466827E-01 -0.188777E+00 -0.256148E-01
  1225   0.348009E+02  0.347158E+02  0.000000E+00  0.000000E+00  0.000000E+00  0.000000E+00  0.000000E+00  0.000000E+00 -0.783989E+00  0.386117E+02 -0.180409E+01 -0.130790E+01
  1226  -0.351831E+00 -0.370154E+00  0.000000E+00  0.000000E+00  0.000000E+00  0.000000E+00  0.000000E+00  0.000000E+00  0.139961E-01  0.992715E-01 -0.434822E+00 -0.485989E-01
  1227  -0.216455E+00 -0.211105E+00  0.000000E+00  0.000000E+00  0.000000E+00  0.000000E+00  0.000000E+00  0.000000E+00  0.614791E-01 -0.254131E-01 -0.229880E+00 -0.172918E-01
  1228   0.716328E-01  0.629853E-01  0.000000E+00  0.000000E+00  0.000000E+00  0.000000E+00  0.000000E+00  0.000000E+00  0.210252E+00  0.160168E+00 -0.291302E+00 -0.161330E-01
  1229  -0.289124E-01 -0.204354E-01  0.000000E+00  0.000000E+00  0.000000E+00  0.000000E+00  0.000000E+00  0.000000E+00  0.207942E+00 -0.101435E-01 -0.196531E+00 -0.217027E-01
  1230   0.912176E+00  0.873532E+00  0.000000E+00  0.000000E+00  0.000000E+00  0.000000E+00  0.000000E+00  0.000000E+00  0.111827E+01  0.537430E+00 -0.687780E+00 -0.943918E-01
  1231  -0.114146E+01 -0.113378E+01  0.000000E+00  0.000000E+00  0.000000E+00  0.000000E+00  0.000000E+00  0.000000E+00 -0.825932E+00 -0.693069E-01 -0.180679E+00 -0.578579E-01
  1232  -0.977643E+00 -0.974442E+00  0.000000E+00  0.000000E+00  0.000000E+00  0.000000E+00  0.000000E+00  0.000000E+00 -0.605340E+00 -0.176116E-01 -0.297854E+00 -0.536372E-01
  1233   0.197004E+02  0.200339E+02  0.000000E+00  0.000000E+00  0.000000E+00  0.000000E+00  0.000000E+00  0.000000E+00 -0.126766E+01  0.235411E+02 -0.167164E+01 -0.567884E+00
  1234  -0.415324E+00 -0.403992E+00  0.000000E+00  0.000000E+00  0.000000E+00  0.000000E+00  0.000000E+00  0.000000E+00 -0.262124E+00  0.441057E+00 -0.400424E+00 -0.182500E+00
  1235  -0.470642E+00 -0.479091E+00  0.000000E+00  0.000000E+00  0.000000E+00  0.000000E+00  0.000000E+00  0.000000E+00 -0.165962E+00 -0.195324E-01 -0.230281E+00 -0.633165E-01
  1236  -0.215451E-01 -0.113260E-01  0.000000E+00  0.000000E+00  0.000000E+00  0.000000E+00  0.000000E+00  0.000000E+00  0.343092E+00  0.191652E+00 -0.471486E+00 -0.745833E-01
  1237   0.288174E+00  0.280583E+00  0.000000E+00  0.000000E+00  0.000000E+00  0.000000E+00  0.000000E+00  0.000000E+00  0.394024E+00  0.119836E-02 -0.103096E+00 -0.115431E-01
  1238  -0.245399E+00 -0.244384E+00  0.000000E+00  0.000000E+00  0.000000E+00  0.000000E+00  0.000000E+00  0.000000E+00 -0.565993E+00  0.116806E+01 -0.725008E+00 -0.121447E+00
  1239  -0.307820E+00 -0.307363E+00  0.000000E+00  0.000000E+00  0.000000E+00  0.000000E+00  0.000000E+00  0.000000E+00 -0.218545E+01  0.359083E+01 -0.806898E+00 -0.905848E+00
  1240  -0.480838E-01 -0.450706E-01  0.000000E+00  0.000000E+00  0.000000E+00  0.000000E+00  0.000000E+00  0.000000E+00  0.991278E-01 -0.105745E-01 -0.122965E+00 -0.106586E-01
  1241  -0.111137E+01 -0.112110E+01  0.000000E+00  0.000000E+00  0.000000E+00  0.000000E+00  0.000000E+00  0.000000E+00 -0.812649E+00  0.441750E+00 -0.479881E+00 -0.270317E+00
  1242   0.107775E+01  0.108179E+01  0.000000E+00  0.000000E+00  0.000000E+00  0.000000E+00  0.000000E+00  0.000000E+00  0.257018E+00  0.214452E+01 -0.656686E+00 -0.663068E+00
  1243   0.568147E+00  0.615397E+00  0.000000E+00  0.000000E+00  0.000000E+00  0.000000E+00  0.000000E+00  0.000000E+00 -0.615004E+00  0.239457E+01 -0.923145E+00 -0.241021E+00
  1244   0.149703E+01  0.152717E+01  0.000000E+00  0.000000E+00  0.000000E+00  0.000000E+00  0.000000E+00  0.000000E+00  0.180727E+01  0.238791E-01 -0.189543E+00 -0.114437E+00
  1245  -0.522931E+00 -0.527458E+00  0.000000E+00  0.000000E+00  0.000000E+00  0.000000E+00  0.000000E+00  0.000000E+00 -0.288565E+00 -0.474904E-01 -0.163049E+00 -0.283528E-01
  1246   0.396713E+00  0.399094E+00  0.000000E+00  0.000000E+00  0.000000E+00  0.000000E+00  0.000000E+00  0.000000E+00  0.603684E+00  0.163749E-01 -0.189977E+00 -0.309891E-01
  1247  -0.936792E+00 -0.942255E+00  0.000000E+00  0.000000E+00  0.000000E+00  0.000000E+00  0.000000E+00  0.000000E+00 -0.604477E+00 -0.465552E-01 -0.198325E+00 -0.928980E-01
  1248   0.302380E+01  0.299401E+01  0.000000E+00  0.000000E+00  0.000000E+00  0.000000E+00  0.000000E+00  0.000000E+00  0.139672E+01  0.253471E+01 -0.616050E+00 -0.321380E+00
  1249  -0.637964E+00 -0.625354E+00  0.000000E+00  0.000000E+00  0.000000E+00  0.000000E+00  0.000000E+00  0.000000E+00 -0.406366E+00  0.400243E+00 -0.569914E+00 -0.493171E-01
  1250  -0.178544E+01 -0.178903E+01  0.000000E+00  0.000000E+00  0.000000E+00  0.000000E+00  0.000000E+00  0.000000E+00 -0.137898E+01  0.124699E+00 -0.315138E+00 -0.219605E+00
  1251   0.337092E+02  0.335692E+02  0.000000E+00  0.000000E+00  0.000000E+00  0.000000E+00  0.000000E+00  0.000000E+00 -0.348076E+00  0.366725E+02 -0.200326E+01 -0.751978E+00
  1252  -0.984467E+00 -0.976564E+00  0.000000E+00  0.000000E+00  0.000000E+00  0.000000E+00  0.000000E+00  0.000000E+00 -0.120394E+01  0.116762E+01 -0.546988E+00 -0.393256E+00
  1253  -0.512338E+00 -0.513497E+00  0.000000E+00  0.000000E+00  0.000000E+00  0.000000E+00  0.000000E+00  0.000000E+00 -0.163038E+00 -0.524738E-01 -0.256215E+00 -0.417705E-01
  1254   0.637040E+00  0.631805E+00  0.000000E+00  0.000000E+00  0.000000E+00  0.000000E+00  0.000000E+00  0.000000E+00  0.289750E+00  0.113469E+01 -0.614844E+00 -0.177787E+00
  1255   0.171797E+01  0.172798E+01  0.000000E+00  0.000000E+00  0.000000E+00  0.000000E+00  0.000000E+00  0.000000E+00 -0.333721E-01  0.289466E+01 -0.912070E+00 -0.221246E+00
  1256  -0.221229E+01 -0.221909E+01  0.000000E+00  0.000000E+00  0.000000E+00  0.000000E+00  0.000000E+00  0.000000E+00 -0.227316E+01  0.108960E+01 -0.723791E+00 -0.311735E+00
  1257   0.308703E+01  0.307005E+01  0.000000E+00  0.000000E+00  0.000000E+00  0.000000E+00  0.000000E+00  0.000000E+00  0.335720E+01  0.363137E+00 -0.397128E+00 -0.253162E+00
  1258   0.302332E+01  0.297232E+01  0.000000E+00  0.000000E+00  0.000000E+00  0.000000E+00  0.000000E+00  0.000000E+00 -0.601363E+00  0.572286E+01 -0.943005E+00 -0.120617E+01
  1259   0.197209E+02  0.193602E+02  0.000000E+00  0.000000E+00  0.000000E+00  0.000000E+00  0.000000E+00  0.000000E+00  0.954785E+00  0.211582E+02 -0.156991E+01 -0.118282E+01
  1260  -0.411556E+00 -0.409459E+00  0.000000E+00  0.000000E+00  0.000000E+00  0.000000E+00  0.000000E+00  0.000000E+00 -0.577888E-01 -0.446809E-01 -0.278844E+00 -0.281452E-01
  1261   0.104285E+02  0.103128E+02  0.000000E+00  0.000000E+00  0.000000E+00  0.000000E+00  0.000000E+00  0.000000E+00 -0.129056E+01  0.149593E+02 -0.129878E+01 -0.205710E+01
  1262   0.613621E+01  0.611176E+01  0.000000E+00  0.000000E+00  0.000000E+00  0.000000E+00  0.000000E+00  0.000000E+00 -0.115225E-01  0.766991E+01 -0.124132E+01 -0.305305E+00
  1263   0.862203E+01  0.865172E+01  0.000000E+00  0.000000E+00  0.000000E+00  0.000000E+00  0.000000E+00  0.000000E+00  0.532942E-02  0.106423E+02 -0.126162E+01 -0.734316E+00
  1264  -0.562961E+00 -0.568028E+00  0.000000E+00  0.000000E+00  0.000000E+00  0.000000E+00  0.000000E+00  0.000000E+00 -0.600618E-01 -0.423250E-01 -0.418388E+00 -0.472525E-01
  1265  -0.195857E+00 -0.222050E+00  0.000000E+00  0.000000E+00  0.000000E+00  0.000000E+00  0.000000E+00  0.000000E+00 -0.144363E+01  0.254323E+01 -0.833180E+00 -0.488470E+00
  1266  -0.185041E+00 -0.182854E+00  0.000000E+00  0.000000E+00  0.000000E+00  0.000000E+00  0.000000E+00  0.000000E+00  0.258152E-01 -0.228068E-01 -0.171944E+00 -0.139186E-01
  1267   0.351457E+01  0.366197E+01  0.000000E+00  0.000000E+00  0.000000E+00  0.000000E+00  0.000000E+00  0.000000E+00 -0.519417E+01  0.121883E+02 -0.126981E+01 -0.206237E+01
  1268   0.659610E+01  0.660842E+01  0.000000E+00  0.000000E+00  0.000000E+00  0.000000E+00  0.000000E+00  0.000000E+00 -0.126293E+00  0.842030E+01 -0.128531E+01 -0.400277E+00
  1269  -0.616282E+00 -0.623922E+00  0.000000E+00  0.000000E+00  0.000000E+00  0.000000E+00  0.000000E+00  0.000000E+00 -0.338697E+00  0.222805E+00 -0.413613E+00 -0.944176E-01
  1270  -0.922246E+00 -0.926860E+00  0.000000E+00  0.000000E+00  0.000000E+00  0.000000E+00  0.000000E+00  0.000000E+00 -0.588878E+00 -0.260082E-01 -0.217807E+00 -0.941666E-01
  1271   0.293674E+00  0.285205E+00  0.000000E+00  0.000000E+00  0.000000E+00  0.000000E+00  0.000000E+00  0.000000E+00  0.493094E+00 -0.187589E-01 -0.163359E+00 -0.257716E-01
  1272   0.145054E+01  0.145462E+01  0.000000E+00  0.000000E+00  0.000000E+00  0.000000E+00  0.000000E+00  0.000000E+00  0.546117E+00  0.171453E+01 -0.645787E+00 -0.160239E+00
  1273   0.631877E+01  0.628238E+01  0.000000E+00  0.000000E+00  0.000000E+00  0.000000E+00  0.000000E+00  0.000000E+00  0.370253E+00  0.761363E+01 -0.107383E+01 -0.627680E+00
  1274  -0.110141E+01 -0.110312E+01  0.000000E+00  0.000000E+00  0.000000E+00  0.000000E+00  0.000000E+00  0.000000E+00 -0.628156E+00 -0.897268E-01 -0.331792E+00 -0.534453E-01
  1275  -0.339835E+00 -0.347925E+00  0.000000E+00  0.000000E+00  0.000000E+00  0.000000E+00  0.000000E+00  0.000000E+00 -0.130234E+00 -0.373828E-01 -0.147344E+00 -0.329646E-01
  1276  -0.324967E+01 -0.324891E+01  0.000000E+00  0.000000E+00  0.000000E+00  0.000000E+00  0.000000E+00  0.000000E+00 -0.344664E+01  0.144722E+01 -0.610710E+00 -0.638783E+00
  1277  -0.249062E+01 -0.248959E+01  0.000000E+00  0.000000E+00  0.000000E+00  0.000000E+00  0.000000E+00  0.000000E+00 -0.200512E+01  0.200402E+00 -0.418197E+00 -0.266671E+00
  1278  -0.646395E+00 -0.634391E+00  0.000000E+00  0.000000E+00  0.000000E+00  0.000000E+00  0.000000E+00  0.000000E+00 -0.576659E+01  0.830206E+01 -0.977404E+00 -0.219246E+01
  1279  -0.526045E+00 -0.516466E+00  0.000000E+00  0.000000E+00  0.000000E+00  0.000000E+00  0.000000E+00  0.000000E+00 -0.510935E+01  0.750504E+01 -0.961575E+00 -0.195058E+01
  1280  -0.199628E+01 -0.199220E+01  0.000000E+00  0.000000E+00  0.000000E+00  0.000000E+00  0.000000E+00  0.000000E+00 -0.398612E+01  0.384119E+01 -0.787500E+00 -0.105977E+01
  1281  -0.260744E+01 -0.260942E+01  0.000000E+00  0.000000E+00  0.000000E+00  0.000000E+00  0.000000E+00  0.000000E+00 -0.336997E+01  0.213483E+01 -0.706236E+00 -0.668048E+00
  1282  -0.235591E+01 -0.234541E+01  0.000000E+00  0.000000E+00  0.000000E+00  0.000000E+00  0.000000E+00  0.000000E+00 -0.475158E+01  0.482311E+01 -0.804281E+00 -0.161266E+01
  1283  -0.313913E+01 -0.313921E+01  0.000000E+00  0.000000E+00  0.000000E+00  0.000000E+00  0.000000E+00  0.000000E+00 -0.319497E+01  0.114800E+01 -0.594742E+00 -0.497491E+00
  1284  -0.320895E+01 -0.320941E+01  0.000000E+00  0.000000E+00  0.000000E+00  0.000000E+00  0.000000E+00  0.000000E+00 -0.319359E+01  0.111936E+01 -0.568056E+00 -0.567127E+00
  1285  -0.307761E+01 -0.307365E+01  0.000000E+00  0.000000E+00  0.000000E+00  0.000000E+00  0.000000E+00  0.000000E+00 -0.391002E+01  0.226734E+01 -0.721808E+00 -0.709160E+00
  1286  -0.292896E+01 -0.292743E+01  0.000000E+00  0.000000E+00  0.000000E+00  0.000000E+00  0.000000E+00  0.000000E+00 -0.329460E+01  0.170602E+01 -0.610554E+00 -0.728297E+00
  1287  -0.262413E+01 -0.261497E+01  0.000000E+00  0.000000E+00  0.000000E+00  0.000000E+00  0.000000E+00  0.000000E+00 -0.471990E+01  0.398614E+01 -0.828231E+00 -0.105298E+01
  1288  -0.243442E+01 -0.243193E+01  0.000000E+00  0.000000E+00  0.000000E+00  0.000000E+00  0.000000E+00  0.000000E+00 -0.191786E+01  0.507888E-01 -0.357154E+00 -0.207701E+00
  1289  -0.275866E+01 -0.275732E+01  0.000000E+00  0.000000E+00  0.000000E+00  0.000000E+00  0.000000E+00  0.000000E+00 -0.229507E+01  0.277786E+00 -0.454094E+00 -0.285946E+00
  1290  -0.227979E+01 -0.227224E+01  0.000000E+00  0.000000E+00  0.000000E+00  0.000000E+00  0.000000E+00  0.000000E+00 -0.174709E+01 -0.403597E-01 -0.339242E+00 -0.145543E+00
  1291  -0.252695E+01 -0.252438E+01  0.000000E+00  0.000000E+00  0.000000E+00  0.000000E+00  0.000000E+00  0.000000E+00 -0.199619E+01  0.741349E-01 -0.361653E+00 -0.240675E+00
  1292  -0.975872E+00 -0.959559E+00  0.000000E+00  0.000000E+00  0.000000E+00  0.000000E+00  0.000000E+00  0.000000E+00 -0.582586E+01  0.766266E+01 -0.993829E+00 -0.180253E+01
  1293  -0.279093E+01 -0.279291E+01  0.000000E+00  0.000000E+00  0.000000E+00  0.000000E+00  0.000000E+00  0.000000E+00 -0.256234E+01  0.686846E+00 -0.494384E+00 -0.423032E+00
  1294  -0.235881E+01 -0.235667E+01  0.000000E+00  0.000000E+00  0.000000E+00  0.000000E+00  0.000000E+00  0.000000E+00 -0.301528E+01  0.204963E+01 -0.632596E+00 -0.758415E+00
  1295  -0.239314E+01 -0.238729E+01  0.000000E+00  0.000000E+00  0.000000E+00  0.000000E+00  0.000000E+00  0.000000E+00 -0.185220E+01  0.140144E-01 -0.358890E+00 -0.190220E+00
  1296  -0.242250E+01 -0.241849E+01  0.000000E+00  0.000000E+00  0.000000E+00  0.000000E+00  0.000000E+00  0.000000E+00 -0.189796E+01  0.191119E-01 -0.349830E+00 -0.189808E+00
  1297  -0.282598E+01 -0.282651E+01  0.000000E+00  0.000000E+00  0.000000E+00  0.000000E+00  0.000000E+00  0.000000E+00 -0.242963E+01  0.437357E+00 -0.464522E+00 -0.369720E+00
  1298  -0.233069E+01 -0.232464E+01  0.000000E+00  0.000000E+00  0.000000E+00  0.000000E+00  0.000000E+00  0.000000E+00 -0.179190E+01  0.334096E-02 -0.346599E+00 -0.189489E+00
  1299  -0.243398E+01 -0.242779E+01  0.000000E+00  0.000000E+00  0.000000E+00  0.000000E+00  0.000000E+00  0.000000E+00 -0.189285E+01  0.381432E-02 -0.375592E+00 -0.163167E+00
  1300  -0.294984E+01 -0.294714E+01  0.000000E+00  0.000000E+00  0.000000E+00  0.000000E+00  0.000000E+00  0.000000E+00 -0.408748E+01  0.268648E+01 -0.738060E+00 -0.808076E+00
  1301  -0.324975E+01 -0.324896E+01  0.000000E+00  0.000000E+00  0.000000E+00  0.000000E+00  0.000000E+00  0.000000E+00 -0.344909E+01  0.145465E+01 -0.610498E+00 -0.644029E+00
  1302  -0.308672E+01 -0.308516E+01  0.000000E+00  0.000000E+00  0.000000E+00  0.000000E+00  0.000000E+00  0.000000E+00 -0.320777E+01  0.131251E+01 -0.585836E+00 -0.604070E+00
  1303  -0.265365E+01 -0.265667E+01  0.000000E+00  0.000000E+00  0.000000E+00  0.000000E+00  0.000000E+00  0.000000E+00 -0.223736E+01  0.337744E+00 -0.420193E+00 -0.336857E+00
  1304   0.156779E-01  0.185245E-01  0.000000E+00  0.000000E+00  0.000000E+00  0.000000E+00  0.000000E+00  0.000000E+00 -0.540693E+01  0.842878E+01 -0.989918E+00 -0.201340E+01
  1305  -0.230516E+01 -0.230298E+01  0.000000E+00  0.000000E+00  0.000000E+00  0.000000E+00  0.000000E+00  0.000000E+00 -0.180011E+01  0.363682E-01 -0.337965E+00 -0.201273E+00
  1306  -0.241315E+01 -0.241103E+01  0.000000E+00  0.000000E+00  0.000000E+00  0.000000E+00  0.000000E+00  0.000000E+00 -0.188961E+01  0.286067E-01 -0.333477E+00 -0.216549E+00
  1307  -0.311007E+01 -0.310910E+01  0.000000E+00  0.000000E+00  0.000000E+00  0.000000E+00  0.000000E+00  0.000000E+00 -0.322718E+01  0.136569E+01 -0.585189E+00 -0.662423E+00
  1308  -0.257152E+01 -0.257180E+01  0.000000E+00  0.000000E+00  0.000000E+00  0.000000E+00  0.000000E+00  0.000000E+00 -0.210404E+01  0.239734E+00 -0.417423E+00 -0.290074E+00
  1309  -0.256211E+01 -0.255948E+01  0.000000E+00  0.000000E+00  0.000000E+00  0.000000E+00  0.000000E+00  0.000000E+00 -0.438810E+01  0.352201E+01 -0.810685E+00 -0.882701E+00
  1310  -0.297909E+01 -0.297983E+01  0.000000E+00  0.000000E+00  0.000000E+00  0.000000E+00  0.000000E+00  0.000000E+00 -0.262896E+01  0.504394E+00 -0.484579E+00 -0.370685E+00
  1311   0.919871E-01  0.972790E-01  0.000000E+00  0.000000E+00  0.000000E+00  0.000000E+00  0.000000E+00  0.000000E+00 -0.573447E+01  0.914731E+01 -0.100748E+01 -0.230808E+01
  1312  -0.234779E+01 -0.235003E+01  0.000000E+00  0.000000E+00  0.000000E+00  0.000000E+00  0.000000E+00  0.000000E+00 -0.188110E+01  0.153710E+00 -0.366679E+00 -0.255962E+00
  1313  -0.238970E+01 -0.238422E+01  0.000000E+00  0.000000E+00  0.000000E+00  0.000000E+00  0.000000E+00  0.000000E+00 -0.185220E+01  0.901029E-02 -0.355309E+00 -0.185713E+00
  1314  -0.210889E+01 -0.209923E+01  0.000000E+00  0.000000E+00  0.000000E+00  0.000000E+00  0.000000E+00  0.000000E+00 -0.498962E+01  0.500043E+01 -0.874959E+00 -0.123508E+01
  1315  -0.308902E+01 -0.308603E+01  0.000000E+00  0.000000E+00  0.000000E+00  0.000000E+00  0.000000E+00  0.000000E+00 -0.351923E+01  0.187854E+01 -0.628165E+00 -0.817174E+00
  1316  -0.220239E+01 -0.219409E+01  0.000000E+00  0.000000E+00  0.000000E+00  0.000000E+00  0.000000E+00  0.000000E+00 -0.166294E+01 -0.296983E-01 -0.351303E+00 -0.150154E+00
  1317  -0.241193E+01 -0.240995E+01  0.000000E+00  0.000000E+00  0.000000E+00  0.000000E+00  0.000000E+00  0.000000E+00 -0.189369E+01  0.478124E-01 -0.341909E+00 -0.222166E+00
  1318  -0.227113E+01 -0.226381E+01  0.000000E+00  0.000000E+00  0.000000E+00  0.000000E+00  0.000000E+00  0.000000E+00 -0.172644E+01 -0.120583E-01 -0.365797E+00 -0.159518E+00
  1319  -0.284558E+01 -0.284642E+01  0.000000E+00  0.000000E+00  0.000000E+00  0.000000E+00  0.000000E+00  0.000000E+00 -0.246685E+01  0.424806E+00 -0.457703E+00 -0.346668E+00
  1320  -0.243448E+01 -0.243008E+01  0.000000E+00  0.000000E+00  0.000000E+00  0.000000E+00  0.000000E+00  0.000000E+00 -0.191132E+01  0.235416E-01 -0.365278E+00 -0.177025E+00
  1321  -0.230068E+01 -0.229320E+01  0.000000E+00  0.000000E+00  0.000000E+00  0.000000E+00  0.000000E+00  0.000000E+00 -0.176356E+01 -0.293258E-01 -0.343988E+00 -0.156326E+00
  1322  -0.210360E+01 -0.209737E+01  0.000000E+00  0.000000E+00  0.000000E+00  0.000000E+00  0.000000E+00  0.000000E+00 -0.457916E+01  0.465374E+01 -0.822179E+00 -0.134977E+01
  1323   0.219966E+01  0.223231E+01  0.000000E+00  0.000000E+00  0.000000E+00  0.000000E+00  0.000000E+00  0.000000E+00 -0.676441E+01  0.132304E+02 -0.114808E+01 -0.308563E+01
  1324  -0.272420E+01 -0.272379E+01  0.000000E+00  0.000000E+00  0.000000E+00  0.000000E+00  0.000000E+00  0.000000E+00 -0.291824E+01  0.135707E+01 -0.625627E+00 -0.536994E+00
  1325  -0.226493E+01 -0.225699E+01  0.000000E+00  0.000000E+00  0.000000E+00  0.000000E+00  0.000000E+00  0.000000E+00 -0.423377E+01  0.402103E+01 -0.795619E+00 -0.124862E+01
  1326  -0.297035E+01 -0.296292E+01  0.000000E+00  0.000000E+00  0.000000E+00  0.000000E+00  0.000000E+00  0.000000E+00 -0.422180E+01  0.304338E+01 -0.730614E+00 -0.105389E+01
  1327  -0.316534E+01 -0.316495E+01  0.000000E+00  0.000000E+00  0.000000E+00  0.000000E+00  0.000000E+00  0.000000E+00 -0.352850E+01  0.178309E+01 -0.609325E+00 -0.810215E+00
  1328  -0.272261E+01 -0.272056E+01  0.000000E+00  0.000000E+00  0.000000E+00  0.000000E+00  0.000000E+00  0.000000E+00 -0.223005E+01  0.210719E+00 -0.435612E+00 -0.265608E+00
  1329  -0.289701E+01 -0.289318E+01  0.000000E+00  0.000000E+00  0.000000E+00  0.000000E+00  0.000000E+00  0.000000E+00 -0.355090E+01  0.217313E+01 -0.664230E+00 -0.851179E+00
  1330  -0.323401E+01 -0.323415E+01  0.000000E+00  0.000000E+00  0.000000E+00  0.000000E+00  0.000000E+00  0.000000E+00 -0.333562E+01  0.137196E+01 -0.575528E+00 -0.694970E+00
  1331   0.923965E+00  0.942583E+00  0.000000E+00  0.000000E+00  0.000000E+00  0.000000E+00  0.000000E+00  0.000000E+00 -0.620947E+01  0.107434E+02 -0.108810E+01 -0.250329E+01
  1332  -0.311893E+01 -0.311544E+01  0.000000E+00  0.000000E+00  0.000000E+00  0.000000E+00  0.000000E+00  0.000000E+00 -0.372768E+01  0.217659E+01 -0.646510E+00 -0.917847E+00
  1333  -0.525023E-01 -0.448158E-01  0.000000E+00  0.000000E+00  0.000000E+00  0.000000E+00  0.000000E+00  0.000000E+00 -0.495889E+01  0.768888E+01 -0.956912E+00 -0.181790E+01
  1334  -0.126864E+01 -0.126066E+01  0.000000E+00  0.000000E+00  0.000000E+00  0.000000E+00  0.000000E+00  0.000000E+00 -0.523696E+01  0.702580E+01 -0.895249E+00 -0.215425E+01
  1335  -0.248121E+01 -0.248165E+01  0.000000E+00  0.000000E+00  0.000000E+00  0.000000E+00  0.000000E+00  0.000000E+00 -0.201982E+01  0.177366E+00 -0.391399E+00 -0.247804E+00
  1336  -0.284278E+01 -0.283565E+01  0.000000E+00  0.000000E+00  0.000000E+00  0.000000E+00  0.000000E+00  0.000000E+00 -0.419274E+01  0.316991E+01 -0.747128E+00 -0.106570E+01
  1337  -0.301231E+01 -0.301062E+01  0.000000E+00  0.000000E+00  0.000000E+00  0.000000E+00  0.000000E+00  0.000000E+00 -0.331533E+01  0.158427E+01 -0.635191E+00 -0.644362E+00
  1338  -0.153962E+01 -0.152345E+01  0.000000E+00  0.000000E+00  0.000000E+00  0.000000E+00  0.000000E+00  0.000000E+00 -0.534888E+01  0.661703E+01 -0.910132E+00 -0.188147E+01
  1339  -0.228185E+01 -0.226975E+01  0.000000E+00  0.000000E+00  0.000000E+00  0.000000E+00  0.000000E+00  0.000000E+00 -0.472581E+01  0.491100E+01 -0.804262E+00 -0.165068E+01
  1340  -0.241060E+01 -0.240025E+01  0.000000E+00  0.000000E+00  0.000000E+00  0.000000E+00  0.000000E+00  0.000000E+00 -0.477378E+01  0.471142E+01 -0.809125E+00 -0.152877E+01
  1341  -0.109636E+01 -0.108901E+01  0.000000E+00  0.000000E+00  0.000000E+00  0.000000E+00  0.000000E+00  0.000000E+00 -0.509214E+01  0.691035E+01 -0.904511E+00 -0.200271E+01
  1342  -0.310471E+01 -0.310644E+01  0.000000E+00  0.000000E+00  0.000000E+00  0.000000E+00  0.000000E+00  0.000000E+00 -0.304896E+01  0.108700E+01 -0.538928E+00 -0.605552E+00
  1343  -0.286212E+01 -0.286249E+01  0.000000E+00  0.000000E+00  0.000000E+00  0.000000E+00  0.000000E+00  0.000000E+00 -0.277106E+01  0.949984E+00 -0.565632E+00 -0.475777E+00
  1344  -0.276255E+01 -0.275643E+01  0.000000E+00  0.000000E+00  0.000000E+00  0.000000E+00  0.000000E+00  0.000000E+00 -0.432526E+01  0.333620E+01 -0.768693E+00 -0.998687E+00
  1345  -0.273140E+01 -0.272270E+01  0.000000E+00  0.000000E+00  0.000000E+00  0.000000E+00  0.000000E+00  0.000000E+00 -0.406712E+01  0.324281E+01 -0.722102E+00 -0.117628E+01
  1346  -0.251236E+01 -0.251036E+01  0.000000E+00  0.000000E+00  0.000000E+00  0.000000E+00  0.000000E+00  0.000000E+00 -0.200810E+01  0.913505E-01 -0.376651E+00 -0.216956E+00
  1347  -0.254591E+01 -0.253504E+01  0.000000E+00  0.000000E+00  0.000000E+00  0.000000E+00  0.000000E+00  0.000000E+00 -0.456257E+01  0.422747E+01 -0.787196E+00 -0.141274E+01
  1348   0.149574E+01  0.151385E+01  0.000000E+00  0.000000E+00  0.000000E+00  0.000000E+00  0.000000E+00  0.000000E+00 -0.672215E+01  0.128151E+02 -0.109408E+01 -0.348499E+01
  1349  -0.236233E+01 -0.236263E+01  0.000000E+00  0.000000E+00  0.000000E+00  0.000000E+00  0.000000E+00  0.000000E+00 -0.190417E+01  0.165331E+00 -0.378277E+00 -0.245520E+00
  1350  -0.198719E+01 -0.198028E+01  0.000000E+00  0.000000E+00  0.000000E+00  0.000000E+00  0.000000E+00  0.000000E+00 -0.411855E+01  0.420471E+01 -0.807633E+00 -0.125881E+01
  1351   0.117935E+01  0.117562E+01  0.000000E+00  0.000000E+00  0.000000E+00  0.000000E+00  0.000000E+00  0.000000E+00 -0.592293E+01  0.111482E+02 -0.103173E+01 -0.301793E+01
  1352  -0.644322E+00 -0.631300E+00  0.000000E+00  0.000000E+00  0.000000E+00  0.000000E+00  0.000000E+00  0.000000E+00 -0.556713E+01  0.849777E+01 -0.940723E+00 -0.262122E+01
  1353   0.356620E+00  0.370194E+00  0.000000E+00  0.000000E+00  0.000000E+00  0.000000E+00  0.000000E+00  0.000000E+00 -0.589650E+01  0.987722E+01 -0.102943E+01 -0.258110E+01
  1354  -0.275048E+01 -0.274289E+01  0.000000E+00  0.000000E+00  0.000000E+00  0.000000E+00  0.000000E+00  0.000000E+00 -0.438425E+01  0.364903E+01 -0.750824E+00 -0.125684E+01
  1355  -0.296286E+01 -0.296430E+01  0.000000E+00  0.000000E+00  0.000000E+00  0.000000E+00  0.000000E+00  0.000000E+00 -0.276462E+01  0.756376E+00 -0.512346E+00 -0.443711E+00
  1356  -0.252022E+01 -0.251150E+01  0.000000E+00  0.000000E+00  0.000000E+00  0.000000E+00  0.000000E+00  0.000000E+00 -0.418037E+01  0.371321E+01 -0.748244E+00 -0.129609E+01
  1357  -0.310984E+01 -0.311023E+01  0.000000E+00  0.000000E+00  0.000000E+00  0.000000E+00  0.000000E+00  0.000000E+00 -0.321491E+01  0.134319E+01 -0.572056E+00 -0.666446E+00
  1358   0.246310E+01  0.249213E+01  0.000000E+00  0.000000E+00  0.000000E+00  0.000000E+00  0.000000E+00  0.000000E+00 -0.669004E+01  0.145050E+02 -0.110897E+01 -0.421388E+01
  1359  -0.188961E+01 -0.188060E+01  0.000000E+00  0.000000E+00  0.000000E+00  0.000000E+00  0.000000E+00  0.000000E+00 -0.486144E+01  0.559726E+01 -0.839817E+00 -0.177659E+01
  1360  -0.295108E+01 -0.295186E+01  0.000000E+00  0.000000E+00  0.000000E+00  0.000000E+00  0.000000E+00  0.000000E+00 -0.262835E+01  0.541559E+00 -0.486085E+00 -0.378981E+00
  1361  -0.301507E+01 -0.301138E+01  0.000000E+00  0.000000E+00  0.000000E+00  0.000000E+00  0.000000E+00  0.000000E+00 -0.395480E+01  0.252273E+01 -0.709957E+00 -0.869347E+00
  1362  -0.221587E+01 -0.221197E+01  0.000000E+00  0.000000E+00  0.000000E+00  0.000000E+00  0.000000E+00  0.000000E+00 -0.341891E+01  0.286343E+01 -0.690515E+00 -0.965978E+00
  1363  -0.297345E+01 -0.297251E+01  0.000000E+00  0.000000E+00  0.000000E+00  0.000000E+00  0.000000E+00  0.000000E+00 -0.292698E+01  0.106319E+01 -0.563025E+00 -0.545694E+00
  1364  -0.301055E+01 -0.301188E+01  0.000000E+00  0.000000E+00  0.000000E+00  0.000000E+00  0.000000E+00  0.000000E+00 -0.284350E+01  0.814799E+00 -0.525268E+00 -0.457912E+00
  1365  -0.242691E+01 -0.242826E+01  0.000000E+00  0.000000E+00  0.000000E+00  0.000000E+00  0.000000E+00  0.000000E+00 -0.195975E+01  0.181554E+00 -0.380112E+00 -0.269948E+00
  1366  -0.300876E+01 -0.300977E+01  0.000000E+00  0.000000E+00  0.000000E+00  0.000000E+00  0.000000E+00  0.000000E+00 -0.289766E+01  0.981510E+00 -0.530357E+00 -0.563258E+00
  1367  -0.688807E+00 -0.682044E+00  0.000000E+00  0.000000E+00  0.000000E+00  0.000000E+00  0.000000E+00  0.000000E+00 -0.554685E+01  0.771343E+01 -0.989761E+00 -0.185887E+01
  1368  -0.868964E-01 -0.723154E-01  0.000000E+00  0.000000E+00  0.000000E+00  0.000000E+00  0.000000E+00  0.000000E+00 -0.588138E+01  0.933702E+01 -0.101097E+01 -0.251698E+01
  1369  -0.271264E+01 -0.270979E+01  0.000000E+00  0.000000E+00  0.000000E+00  0.000000E+00  0.000000E+00  0.000000E+00 -0.357444E+01  0.244457E+01 -0.667619E+00 -0.912308E+00
  1370  -0.243929E+01 -0.243699E+01  0.000000E+00  0.000000E+00  0.000000E+00  0.000000E+00  0.000000E+00  0.000000E+00 -0.377729E+01  0.302044E+01 -0.758703E+00 -0.921439E+00
  1371   0.126729E+01  0.129276E+01  0.000000E+00  0.000000E+00  0.000000E+00  0.000000E+00  0.000000E+00  0.000000E+00 -0.589649E+01  0.110040E+02 -0.107387E+01 -0.274085E+01
  1372  -0.137981E+01 -0.136437E+01  0.000000E+00  0.000000E+00  0.000000E+00  0.000000E+00  0.000000E+00  0.000000E+00 -0.536106E+01  0.653571E+01 -0.950185E+00 -0.158883E+01
  1373  -0.261101E+01 -0.261116E+01  0.000000E+00  0.000000E+00  0.000000E+00  0.000000E+00  0.000000E+00  0.000000E+00 -0.212380E+01  0.167191E+00 -0.389869E+00 -0.264681E+00
  1374  -0.162437E+01 -0.160695E+01  0.000000E+00  0.000000E+00  0.000000E+00  0.000000E+00  0.000000E+00  0.000000E+00 -0.518672E+01  0.636270E+01 -0.891686E+00 -0.189125E+01
  1375  -0.181659E+01 -0.180300E+01  0.000000E+00  0.000000E+00  0.000000E+00  0.000000E+00  0.000000E+00  0.000000E+00 -0.497461E+01  0.588628E+01 -0.858008E+00 -0.185667E+01
  1376   0.179541E+01  0.179067E+01  0.000000E+00  0.000000E+00  0.000000E+00  0.000000E+00  0.000000E+00  0.000000E+00 -0.558073E+01  0.111717E+02 -0.104417E+01 -0.275613E+01
  1377  -0.292999E+01 -0.293023E+01  0.000000E+00  0.000000E+00  0.000000E+00  0.000000E+00  0.000000E+00  0.000000E+00 -0.255565E+01  0.437967E+00 -0.472573E+00 -0.339978E+00
  1378  -0.302328E+01 -0.302366E+01  0.000000E+00  0.000000E+00  0.000000E+00  0.000000E+00  0.000000E+00  0.000000E+00 -0.276270E+01  0.689331E+00 -0.507545E+00 -0.442740E+00
  1379  -0.283260E+01 -0.283038E+01  0.000000E+00  0.000000E+00  0.000000E+00  0.000000E+00  0.000000E+00  0.000000E+00 -0.382799E+01  0.253110E+01 -0.732884E+00 -0.800602E+00
  1380  -0.251728E+01 -0.251561E+01  0.000000E+00  0.000000E+00  0.000000E+00  0.000000E+00  0.000000E+00  0.000000E+00 -0.201369E+01  0.111791E+00 -0.386471E+00 -0.227237E+00
  1381  -0.269903E+01 -0.269571E+01  0.000000E+00  0.000000E+00  0.000000E+00  0.000000E+00  0.000000E+00  0.000000E+00 -0.388399E+01  0.292922E+01 -0.721937E+00 -0.101901E+01
  1382  -0.184938E+01 -0.184405E+01  0.000000E+00  0.000000E+00  0.000000E+00  0.000000E+00  0.000000E+00  0.000000E+00 -0.356086E+01  0.355257E+01 -0.734504E+00 -0.110127E+01
  1383  -0.257222E+01 -0.256743E+01  0.000000E+00  0.000000E+00  0.000000E+00  0.000000E+00  0.000000E+00  0.000000E+00 -0.203893E+01  0.614747E-01 -0.398008E+00 -0.191964E+00
  1384  -0.217889E+01 -0.217012E+01  0.000000E+00  0.000000E+00  0.000000E+00  0.000000E+00  0.000000E+00  0.000000E+00 -0.443377E+01  0.440705E+01 -0.799336E+00 -0.134406E+01
  1385  -0.692382E-01 -0.587221E-01  0.000000E+00  0.000000E+00  0.000000E+00  0.000000E+00  0.000000E+00  0.000000E+00 -0.573950E+01  0.900266E+01 -0.100566E+01 -0.231623E+01
  1386  -0.244274E+01 -0.244262E+01  0.000000E+00  0.000000E+00  0.000000E+00  0.000000E+00  0.000000E+00  0.000000E+00 -0.193378E+01  0.833752E-01 -0.349332E+00 -0.242879E+00
  1387  -0.306888E+01 -0.306940E+01  0.000000E+00  0.000000E+00  0.000000E+00  0.000000E+00  0.000000E+00  0.000000E+00 -0.278677E+01  0.641752E+00 -0.507929E+00 -0.416455E+00
  1388  -0.269992E+01 -0.269984E+01  0.000000E+00  0.000000E+00  0.000000E+00  0.000000E+00  0.000000E+00  0.000000E+00 -0.226111E+01  0.334769E+00 -0.453733E+00 -0.319765E+00
  1389  -0.224281E+01 -0.223632E+01  0.000000E+00  0.000000E+00  0.000000E+00  0.000000E+00  0.000000E+00  0.000000E+00 -0.439189E+01  0.435495E+01 -0.783123E+00 -0.141626E+01
  1390  -0.302360E+01 -0.302264E+01  0.000000E+00  0.000000E+00  0.000000E+00  0.000000E+00  0.000000E+00  0.000000E+00 -0.341904E+01  0.170670E+01 -0.642329E+00 -0.667974E+00
  1391  -0.215251E+01 -0.214206E+01  0.000000E+00  0.000000E+00  0.000000E+00  0.000000E+00  0.000000E+00  0.000000E+00 -0.479901E+01  0.500081E+01 -0.828422E+00 -0.151543E+01
  1392  -0.232433E+01 -0.231416E+01  0.000000E+00  0.000000E+00  0.000000E+00  0.000000E+00  0.000000E+00  0.000000E+00 -0.500229E+01  0.469330E+01 -0.871563E+00 -0.113360E+01
  1393  -0.261633E+01 -0.261535E+01  0.000000E+00  0.000000E+00  0.000000E+00  0.000000E+00  0.000000E+00  0.000000E+00 -0.216866E+01  0.299888E+00 -0.457511E+00 -0.289066E+00
  1394  -0.274099E+01 -0.274065E+01  0.000000E+00  0.000000E+00  0.000000E+00  0.000000E+00  0.000000E+00  0.000000E+00 -0.238664E+01  0.429041E+00 -0.466046E+00 -0.316997E+00
  1395  -0.633653E+00 -0.619032E+00  0.000000E+00  0.000000E+00  0.000000E+00  0.000000E+00  0.000000E+00  0.000000E+00 -0.567179E+01  0.809942E+01 -0.989456E+00 -0.205720E+01
  1396   0.347644E+00  0.365263E+00  0.000000E+00  0.000000E+00  0.000000E+00  0.000000E+00  0.000000E+00  0.000000E+00 -0.575058E+01  0.945732E+01 -0.103704E+01 -0.230443E+01
  1397  -0.304613E+01 -0.304671E+01  0.000000E+00  0.000000E+00  0.000000E+00  0.000000E+00  0.000000E+00  0.000000E+00 -0.270709E+01  0.540384E+00 -0.495720E+00 -0.384289E+00
  1398  -0.156185E+01 -0.154610E+01  0.000000E+00  0.000000E+00  0.000000E+00  0.000000E+00  0.000000E+00  0.000000E+00 -0.556919E+01  0.657118E+01 -0.945811E+00 -0.160228E+01
  1399  -0.642839E+00 -0.632958E+00  0.000000E+00  0.000000E+00  0.000000E+00  0.000000E+00  0.000000E+00  0.000000E+00 -0.547406E+01  0.782362E+01 -0.954293E+00 -0.202822E+01
  1400  -0.290085E+01 -0.289961E+01  0.000000E+00  0.000000E+00  0.000000E+00  0.000000E+00  0.000000E+00  0.000000E+00 -0.345439E+01  0.188518E+01 -0.655675E+00 -0.674727E+00
  1401   0.335800E-01  0.314134E-01  0.000000E+00  0.000000E+00  0.000000E+00  0.000000E+00  0.000000E+00  0.000000E+00  0.816371E-01  0.664560E+00 -0.551892E+00 -0.162892E+00
  1402  -0.184671E+00 -0.174104E+00  0.000000E+00  0.000000E+00  0.000000E+00  0.000000E+00  0.000000E+00  0.000000E+00  0.332744E-01  0.648094E+00 -0.489212E+00 -0.366260E+00
  1403   0.806579E+01  0.805870E+01  0.000000E+00  0.000000E+00  0.000000E+00  0.000000E+00  0.000000E+00  0.000000E+00  0.912445E+00  0.967992E+01 -0.104841E+01 -0.148526E+01
  1404  -0.926704E+00 -0.926273E+00  0.000000E+00  0.000000E+00  0.000000E+00  0.000000E+00  0.000000E+00  0.000000E+00 -0.551222E+00  0.182617E+00 -0.403301E+00 -0.154367E+00
  1405   0.960003E+01  0.961721E+01  0.000000E+00  0.000000E+00  0.000000E+00  0.000000E+00  0.000000E+00  0.000000E+00 -0.251117E+01  0.158642E+02 -0.122543E+01 -0.251034E+01
  1406  -0.472456E+00 -0.466794E+00  0.000000E+00  0.000000E+00  0.000000E+00  0.000000E+00  0.000000E+00  0.000000E+00 -0.191434E+00 -0.384588E-01 -0.219617E+00 -0.172837E-01
  1407   0.370252E-01  0.463027E-01  0.000000E+00  0.000000E+00  0.000000E+00  0.000000E+00  0.000000E+00  0.000000E+00  0.177117E+00  0.489329E+00 -0.537532E+00 -0.826107E-01
  1408   0.418328E+01  0.415578E+01  0.000000E+00  0.000000E+00  0.000000E+00  0.000000E+00  0.000000E+00  0.000000E+00  0.100637E+01  0.492002E+01 -0.936095E+00 -0.834524E+00
  1409   0.271164E+00  0.253013E+00  0.000000E+00  0.000000E+00  0.000000E+00  0.000000E+00  0.000000E+00  0.000000E+00  0.437084E+00 -0.497141E-02 -0.163791E+00 -0.153094E-01
  1410  -0.109740E+01 -0.109626E+01  0.000000E+00  0.000000E+00  0.000000E+00  0.000000E+00  0.000000E+00  0.000000E+00 -0.667807E+00  0.175633E+00 -0.429768E+00 -0.174318E+00
  1411   0.552766E+01  0.551625E+01  0.000000E+00  0.000000E+00  0.000000E+00  0.000000E+00  0.000000E+00  0.000000E+00  0.450529E+00  0.658359E+01 -0.107441E+01 -0.443453E+00
  1412   0.586964E-02  0.169810E-01  0.000000E+00  0.000000E+00  0.000000E+00  0.000000E+00  0.000000E+00  0.000000E+00  0.171429E+00  0.136450E-02 -0.141968E+00 -0.138445E-01
  1413   0.855140E+01  0.856585E+01  0.000000E+00  0.000000E+00  0.000000E+00  0.000000E+00  0.000000E+00  0.000000E+00 -0.538135E+00  0.106413E+02 -0.123949E+01 -0.297856E+00
  1414  -0.287983E+00 -0.305017E+00  0.000000E+00  0.000000E+00  0.000000E+00  0.000000E+00  0.000000E+00  0.000000E+00 -0.324395E+01  0.502127E+01 -0.871547E+00 -0.121079E+01
  1415  -0.135610E+01 -0.134379E+01  0.000000E+00  0.000000E+00  0.000000E+00  0.000000E+00  0.000000E+00  0.000000E+00 -0.106131E+01  0.303170E+00 -0.459056E+00 -0.126592E+00
  1416  -0.109073E+00 -0.121685E+00  0.000000E+00  0.000000E+00  0.000000E+00  0.000000E+00  0.000000E+00  0.000000E+00  0.304741E+00 -0.192725E-01 -0.352089E+00 -0.550649E-01
  1417   0.138706E+02  0.141108E+02  0.000000E+00  0.000000E+00  0.000000E+00  0.000000E+00  0.000000E+00  0.000000E+00  0.379140E+01  0.132644E+02 -0.111564E+01 -0.182936E+01
  1418   0.342540E+02  0.356761E+02  0.000000E+00  0.000000E+00  0.000000E+00  0.000000E+00  0.000000E+00  0.000000E+00 -0.188390E+00  0.397285E+02 -0.192740E+01 -0.193668E+01
  1419   0.222219E+00  0.211753E+00  0.000000E+00  0.000000E+00  0.000000E+00  0.000000E+00  0.000000E+00  0.000000E+00  0.565145E+00 -0.163515E-01 -0.270819E+00 -0.662214E-01
  1420   0.698422E+00  0.694571E+00  0.000000E+00  0.000000E+00  0.000000E+00  0.000000E+00  0.000000E+00  0.000000E+00  0.373238E+00  0.110497E+01 -0.676188E+00 -0.107449E+00
  1421  -0.661478E+00 -0.655439E+00  0.000000E+00  0.000000E+00  0.000000E+00  0.000000E+00  0.000000E+00  0.000000E+00 -0.526858E+00  0.717212E+00 -0.465934E+00 -0.379859E+00
  1422   0.408264E+00  0.381161E+00  0.000000E+00  0.000000E+00  0.000000E+00  0.000000E+00  0.000000E+00  0.000000E+00 -0.782602E+00  0.222812E+01 -0.831471E+00 -0.232889E+00
  1423  -0.250337E+01 -0.249786E+01  0.000000E+00  0.000000E+00  0.000000E+00  0.000000E+00  0.000000E+00  0.000000E+00 -0.200874E+01  0.162840E+00 -0.459391E+00 -0.192564E+00
  1424   0.149777E+00  0.142820E+00  0.000000E+00  0.000000E+00  0.000000E+00  0.000000E+00  0.000000E+00  0.000000E+00  0.448818E+00  0.146126E+00 -0.379565E+00 -0.725589E-01
  1425  -0.407877E+00 -0.403179E+00  0.000000E+00  0.000000E+00  0.000000E+00  0.000000E+00  0.000000E+00  0.000000E+00 -0.526676E-01  0.362984E+00 -0.577463E+00 -0.136032E+00
  1426  -0.182117E+00 -0.186199E+00  0.000000E+00  0.000000E+00  0.000000E+00  0.000000E+00  0.000000E+00  0.000000E+00  0.335236E-01 -0.105072E-01 -0.198958E+00 -0.102570E-01
  1427  -0.766719E+00 -0.765147E+00  0.000000E+00  0.000000E+00  0.000000E+00  0.000000E+00  0.000000E+00  0.000000E+00 -0.439578E+00 -0.713569E-01 -0.206276E+00 -0.479356E-01
  1428   0.105623E+01  0.105053E+01  0.000000E+00  0.000000E+00  0.000000E+00  0.000000E+00  0.000000E+00  0.000000E+00  0.258996E+00  0.151610E+01 -0.632452E+00 -0.921100E-01
  1429  -0.120724E+01 -0.120487E+01  0.000000E+00  0.000000E+00  0.000000E+00  0.000000E+00  0.000000E+00  0.000000E+00 -0.856079E+00 -0.755299E-01 -0.201938E+00 -0.713245E-01
  1430   0.495723E-01  0.630845E-01  0.000000E+00  0.000000E+00  0.000000E+00  0.000000E+00  0.000000E+00  0.000000E+00  0.208874E+00  0.260422E-01 -0.157726E+00 -0.141057E-01
  1431   0.314933E+02  0.311008E+02  0.000000E+00  0.000000E+00  0.000000E+00  0.000000E+00  0.000000E+00  0.000000E+00  0.189908E+01  0.328164E+02 -0.169534E+01 -0.191935E+01
  1432   0.157038E+02  0.157047E+02  0.000000E+00  0.000000E+00  0.000000E+00  0.000000E+00  0.000000E+00  0.000000E+00  0.115543E+01  0.166779E+02 -0.147075E+01 -0.657817E+00
  1433  -0.428205E+00 -0.421890E+00  0.000000E+00  0.000000E+00  0.000000E+00  0.000000E+00  0.000000E+00  0.000000E+00 -0.442531E+01  0.696977E+01 -0.847624E+00 -0.211873E+01
  1434  -0.505707E+00 -0.501338E+00  0.000000E+00  0.000000E+00  0.000000E+00  0.000000E+00  0.000000E+00  0.000000E+00 -0.168429E+01  0.248476E+01 -0.645794E+00 -0.656015E+00
  1435   0.699131E+01  0.702936E+01  0.000000E+00  0.000000E+00  0.000000E+00  0.000000E+00  0.000000E+00  0.000000E+00  0.854245E+00  0.770734E+01 -0.944288E+00 -0.587930E+00
  1436  -0.285213E+00 -0.282503E+00  0.000000E+00  0.000000E+00  0.000000E+00  0.000000E+00  0.000000E+00  0.000000E+00 -0.635949E-01 -0.265835E-01 -0.178987E+00 -0.133374E-01
  1437  -0.228099E+01 -0.228711E+01  0.000000E+00  0.000000E+00  0.000000E+00  0.000000E+00  0.000000E+00  0.000000E+00 -0.220914E+01  0.969211E+00 -0.546449E+00 -0.500730E+00
  1438   0.659053E+01  0.664138E+01  0.000000E+00  0.000000E+00  0.000000E+00  0.000000E+00  0.000000E+00  0.000000E+00  0.174564E+00  0.790779E+01 -0.106664E+01 -0.374329E+00
  1439   0.466106E+00  0.480150E+00  0.000000E+00  0.000000E+00  0.000000E+00  0.000000E+00  0.000000E+00  0.000000E+00  0.703106E+00  0.151173E+00 -0.306582E+00 -0.675482E-01
  1440  -0.220868E+00 -0.223758E+00  0.000000E+00  0.000000E+00  0.000000E+00  0.000000E+00  0.000000E+00  0.000000E+00  0.696896E-01  0.116160E+00 -0.378765E+00 -0.308436E-01
  1441   0.730994E+01  0.748267E+01  0.000000E+00  0.000000E+00  0.000000E+00  0.000000E+00  0.000000E+00  0.000000E+00 -0.353988E+01  0.142929E+02 -0.129370E+01 -0.197663E+01
  1442   0.161417E+01  0.165432E+01  0.000000E+00  0.000000E+00  0.000000E+00  0.000000E+00  0.000000E+00  0.000000E+00  0.190210E+01  0.214803E-01 -0.179722E+00 -0.895319E-01
  1443   0.126038E+01  0.125501E+01  0.000000E+00  0.000000E+00  0.000000E+00  0.000000E+00  0.000000E+00  0.000000E+00 -0.131613E+01  0.401085E+01 -0.890851E+00 -0.548861E+00
  1444   0.898437E+01  0.902576E+01  0.000000E+00  0.000000E+00  0.000000E+00  0.000000E+00  0.000000E+00  0.000000E+00  0.605833E+00  0.107005E+02 -0.131614E+01 -0.964461E+00
  1445   0.661866E+01  0.657699E+01  0.000000E+00  0.000000E+00  0.000000E+00  0.000000E+00  0.000000E+00  0.000000E+00  0.172834E+01  0.630325E+01 -0.860345E+00 -0.594255E+00
  1446   0.622563E+00  0.612264E+00  0.000000E+00  0.000000E+00  0.000000E+00  0.000000E+00  0.000000E+00  0.000000E+00  0.771460E+00 -0.298884E-02 -0.137930E+00 -0.182772E-01
  1447  -0.743122E+00 -0.748723E+00  0.000000E+00  0.000000E+00  0.000000E+00  0.000000E+00  0.000000E+00  0.000000E+00 -0.421640E+00  0.310691E-01 -0.252401E+00 -0.105751E+00
  1448   0.516352E+01  0.512835E+01  0.000000E+00  0.000000E+00  0.000000E+00  0.000000E+00  0.000000E+00  0.000000E+00  0.445500E+01  0.176994E+01 -0.621987E+00 -0.474611E+00
  1449   0.222982E+02  0.223473E+02  0.000000E+00  0.000000E+00  0.000000E+00  0.000000E+00  0.000000E+00  0.000000E+00 -0.314064E+01  0.302700E+02 -0.166322E+01 -0.311881E+01
  1450  -0.787868E+00 -0.778899E+00  0.000000E+00  0.000000E+00  0.000000E+00  0.000000E+00  0.000000E+00  0.000000E+00 -0.582137E+00 -0.497596E-01 -0.106430E+00 -0.405723E-01
  1451   0.497895E+01  0.505117E+01  0.000000E+00  0.000000E+00  0.000000E+00  0.000000E+00  0.000000E+00  0.000000E+00 -0.147277E+01  0.908406E+01 -0.115714E+01 -0.140299E+01
  1452  -0.252515E+00 -0.246223E+00  0.000000E+00  0.000000E+00  0.000000E+00  0.000000E+00  0.000000E+00  0.000000E+00  0.249666E-01  0.474178E-02 -0.259114E+00 -0.168182E-01
  1453  -0.632135E+00 -0.639435E+00  0.000000E+00  0.000000E+00  0.000000E+00  0.000000E+00  0.000000E+00  0.000000E+00 -0.310298E+00 -0.472617E-01 -0.232894E+00 -0.489804E-01
  1454  -0.483490E+00 -0.481882E+00  0.000000E+00  0.000000E+00  0.000000E+00  0.000000E+00  0.000000E+00  0.000000E+00 -0.295996E+00  0.401383E+00 -0.545632E+00 -0.416373E-01
  1455   0.317244E+01  0.308335E+01  0.000000E+00  0.000000E+00  0.000000E+00  0.000000E+00  0.000000E+00  0.000000E+00  0.170667E+01  0.245051E+01 -0.798741E+00 -0.275086E+00
  1456   0.336030E+00  0.312136E+00  0.000000E+00  0.000000E+00  0.000000E+00  0.000000E+00  0.000000E+00  0.000000E+00  0.725244E+00 -0.291379E-01 -0.342867E+00 -0.411036E-01
  1457   0.228916E+02  0.227310E+02  0.000000E+00  0.000000E+00  0.000000E+00  0.000000E+00  0.000000E+00  0.000000E+00  0.178061E+01  0.255622E+02 -0.148552E+01 -0.312623E+01
  1458   0.470693E+00  0.481411E+00  0.000000E+00  0.000000E+00  0.000000E+00  0.000000E+00  0.000000E+00  0.000000E+00  0.730398E+00  0.626934E-01 -0.256902E+00 -0.547779E-01
  1459  -0.418352E+00 -0.413894E+00  0.000000E+00  0.000000E+00  0.000000E+00  0.000000E+00  0.000000E+00  0.000000E+00 -0.939515E-01 -0.395937E-01 -0.208393E+00 -0.719553E-01
  1460  -0.170499E+01 -0.171249E+01  0.000000E+00  0.000000E+00  0.000000E+00  0.000000E+00  0.000000E+00  0.000000E+00 -0.183018E+01  0.114352E+01 -0.698659E+00 -0.327173E+00
  1461   0.913279E+01  0.932824E+01  0.000000E+00  0.000000E+00  0.000000E+00  0.000000E+00  0.000000E+00  0.000000E+00  0.264920E-01  0.110422E+02 -0.142525E+01 -0.315188E+00
  1462   0.689464E+01  0.693498E+01  0.000000E+00  0.000000E+00  0.000000E+00  0.000000E+00  0.000000E+00  0.000000E+00  0.377920E+01  0.498046E+01 -0.801433E+00 -0.102325E+01
  1463   0.241115E+01  0.244870E+01  0.000000E+00  0.000000E+00  0.000000E+00  0.000000E+00  0.000000E+00  0.000000E+00 -0.337105E+00  0.399550E+01 -0.104074E+01 -0.168968E+00
  1464   0.204279E+00  0.221770E+00  0.000000E+00  0.000000E+00  0.000000E+00  0.000000E+00  0.000000E+00  0.000000E+00 -0.586167E+00  0.140929E+01 -0.576797E+00 -0.245542E-01
  1465   0.270320E+00  0.271376E+00  0.000000E+00  0.000000E+00  0.000000E+00  0.000000E+00  0.000000E+00  0.000000E+00  0.693774E+00  0.137857E+00 -0.374605E+00 -0.185650E+00
  1466   0.305206E+00  0.332810E+00  0.000000E+00  0.000000E+00  0.000000E+00  0.000000E+00  0.000000E+00  0.000000E+00 -0.709859E+00  0.211950E+01 -0.711215E+00 -0.365612E+00
  1467  -0.603654E+00 -0.614319E+00  0.000000E+00  0.000000E+00  0.000000E+00  0.000000E+00  0.000000E+00  0.000000E+00 -0.308799E+00 -0.322567E-01 -0.201382E+00 -0.718817E-01
  1468   0.164511E+01  0.161581E+01  0.000000E+00  0.000000E+00  0.000000E+00  0.000000E+00  0.000000E+00  0.000000E+00  0.743775E+00  0.195614E+01 -0.857087E+00 -0.227017E+00
  1469   0.182326E+02  0.182073E+02  0.000000E+00  0.000000E+00  0.000000E+00  0.000000E+00  0.000000E+00  0.000000E+00 -0.768546E-01  0.212848E+02 -0.135326E+01 -0.164739E+01
  1470  -0.509783E-01 -0.575341E-01  0.000000E+00  0.000000E+00  0.000000E+00  0.000000E+00  0.000000E+00  0.000000E+00  0.259659E+00 -0.378897E-01 -0.254179E+00 -0.251244E-01
  1471  -0.206405E+00 -0.207390E+00  0.000000E+00  0.000000E+00  0.000000E+00  0.000000E+00  0.000000E+00  0.000000E+00  0.279671E-01 -0.323001E-01 -0.150915E+00 -0.521419E-01
  1472  -0.180087E+01 -0.180866E+01  0.000000E+00  0.000000E+00  0.000000E+00  0.000000E+00  0.000000E+00  0.000000E+00 -0.135410E+01  0.555128E-01 -0.307022E+00 -0.203046E+00
  1473   0.710292E+00  0.720813E+00  0.000000E+00  0.000000E+00  0.000000E+00  0.000000E+00  0.000000E+00  0.000000E+00  0.105832E+01  0.738594E-01 -0.265165E+00 -0.146202E+00
  1474  -0.475863E+00 -0.478532E+00  0.000000E+00  0.000000E+00  0.000000E+00  0.000000E+00  0.000000E+00  0.000000E+00 -0.198567E+00 -0.566634E-01 -0.198762E+00 -0.245390E-01
  1475   0.208867E+02  0.208809E+02  0.000000E+00  0.000000E+00  0.000000E+00  0.000000E+00  0.000000E+00  0.000000E+00 -0.384443E+00  0.236467E+02 -0.161183E+01 -0.769498E+00
  1476  -0.324975E+01 -0.324896E+01  0.000000E+00  0.000000E+00  0.000000E+00  0.000000E+00  0.000000E+00  0.000000E+00 -0.344909E+01  0.145465E+01 -0.610498E+00 -0.644029E+00
  1477  -0.317068E+01 -0.317182E+01  0.000000E+00  0.000000E+00  0.000000E+00  0.000000E+00  0.000000E+00  0.000000E+00 -0.303079E+01  0.937883E+00 -0.538454E+00 -0.540459E+00
  1478  -0.306368E+01 -0.306684E+01  0.000000E+00  0.000000E+00  0.000000E+00  0.000000E+00  0.000000E+00  0.000000E+00 -0.278968E+01  0.685343E+00 -0.492416E+00 -0.470092E+00
  1479  -0.238200E+01 -0.238372E+01  0.000000E+00  0.000000E+00  0.000000E+00  0.000000E+00  0.000000E+00  0.000000E+00 -0.189676E+01  0.121098E+00 -0.357802E+00 -0.250257E+00
  1480  -0.292731E+01 -0.292771E+01  0.000000E+00  0.000000E+00  0.000000E+00  0.000000E+00  0.000000E+00  0.000000E+00 -0.260119E+01  0.509878E+00 -0.506846E+00 -0.329545E+00
  1481  -0.241364E+01 -0.241533E+01  0.000000E+00  0.000000E+00  0.000000E+00  0.000000E+00  0.000000E+00  0.000000E+00 -0.235753E+01  0.943930E+00 -0.511763E+00 -0.489968E+00
  1482  -0.314466E+01 -0.314485E+01  0.000000E+00  0.000000E+00  0.000000E+00  0.000000E+00  0.000000E+00  0.000000E+00 -0.365566E+01  0.182783E+01 -0.676698E+00 -0.640324E+00
  1483  -0.235769E+01 -0.235565E+01  0.000000E+00  0.000000E+00  0.000000E+00  0.000000E+00  0.000000E+00  0.000000E+00 -0.202854E+01  0.483846E+00 -0.501153E+00 -0.309802E+00
  1484  -0.300285E+01 -0.299799E+01  0.000000E+00  0.000000E+00  0.000000E+00  0.000000E+00  0.000000E+00  0.000000E+00 -0.417659E+01  0.284558E+01 -0.732847E+00 -0.934129E+00
  1485  -0.231734E+01 -0.230993E+01  0.000000E+00  0.000000E+00  0.000000E+00  0.000000E+00  0.000000E+00  0.000000E+00 -0.177345E+01  0.929476E-02 -0.372501E+00 -0.173273E+00
  1486  -0.231449E+01 -0.231027E+01  0.000000E+00  0.000000E+00  0.000000E+00  0.000000E+00  0.000000E+00  0.000000E+00 -0.182833E+01  0.176037E+00 -0.432153E+00 -0.225815E+00
  1487  -0.289410E+01 -0.289212E+01  0.000000E+00  0.000000E+00  0.000000E+00  0.000000E+00  0.000000E+00  0.000000E+00 -0.343622E+01  0.192752E+01 -0.636900E+00 -0.746522E+00
  1488  -0.260181E+01 -0.260263E+01  0.000000E+00  0.000000E+00  0.000000E+00  0.000000E+00  0.000000E+00  0.000000E+00 -0.221035E+01  0.345592E+00 -0.435910E+00 -0.301972E+00
  1489  -0.230293E+01 -0.230341E+01  0.000000E+00  0.000000E+00  0.000000E+00  0.000000E+00  0.000000E+00  0.000000E+00 -0.184684E+01  0.160022E+00 -0.372599E+00 -0.243987E+00
  1490  -0.220322E+01 -0.219623E+01  0.000000E+00  0.000000E+00  0.000000E+00  0.000000E+00  0.000000E+00  0.000000E+00 -0.167212E+01 -0.298500E-01 -0.339534E+00 -0.154731E+00
  1491  -0.141171E+01 -0.140200E+01  0.000000E+00  0.000000E+00  0.000000E+00  0.000000E+00  0.000000E+00  0.000000E+00 -0.509909E+01  0.645971E+01 -0.885547E+00 -0.187707E+01
  1492  -0.841074E+00 -0.836815E+00  0.000000E+00  0.000000E+00  0.000000E+00  0.000000E+00  0.000000E+00  0.000000E+00 -0.445773E+01  0.621235E+01 -0.865633E+00 -0.172579E+01
  1493  -0.311928E+01 -0.311983E+01  0.000000E+00  0.000000E+00  0.000000E+00  0.000000E+00  0.000000E+00  0.000000E+00 -0.303856E+01  0.104339E+01 -0.542104E+00 -0.582559E+00
  1494  -0.240834E+01 -0.240137E+01  0.000000E+00  0.000000E+00  0.000000E+00  0.000000E+00  0.000000E+00  0.000000E+00 -0.434947E+01  0.382406E+01 -0.787501E+00 -0.108845E+01
  1495  -0.238694E+01 -0.238428E+01  0.000000E+00  0.000000E+00  0.000000E+00  0.000000E+00  0.000000E+00  0.000000E+00 -0.186957E+01  0.409824E-01 -0.344983E+00 -0.210711E+00
  1496   0.130398E+01  0.133090E+01  0.000000E+00  0.000000E+00  0.000000E+00  0.000000E+00  0.000000E+00  0.000000E+00 -0.588426E+01  0.113292E+02 -0.105596E+01 -0.305809E+01
  1497  -0.247706E+01 -0.247560E+01  0.000000E+00  0.000000E+00  0.000000E+00  0.000000E+00  0.000000E+00  0.000000E+00 -0.198042E+01  0.988828E-01 -0.375021E+00 -0.219042E+00
  1498  -0.154651E+01 -0.153554E+01  0.000000E+00  0.000000E+00  0.000000E+00  0.000000E+00  0.000000E+00  0.000000E+00 -0.524666E+01  0.627016E+01 -0.905917E+00 -0.165313E+01
  1499  -0.310852E+01 -0.310804E+01  0.000000E+00  0.000000E+00  0.000000E+00  0.000000E+00  0.000000E+00  0.000000E+00 -0.318582E+01  0.122023E+01 -0.581498E+00 -0.560950E+00
  1500  -0.239856E+01 -0.238860E+01  0.000000E+00  0.000000E+00  0.000000E+00  0.000000E+00  0.000000E+00  0.000000E+00 -0.485374E+01  0.479769E+01 -0.822538E+00 -0.151001E+01
  1501  -0.273000E+01 -0.273215E+01  0.000000E+00  0.000000E+00  0.000000E+00  0.000000E+00  0.000000E+00  0.000000E+00 -0.396645E+01  0.280681E+01 -0.761341E+00 -0.811162E+00
  1502  -0.318842E+01 -0.318735E+01  0.000000E+00  0.000000E+00  0.000000E+00  0.000000E+00  0.000000E+00  0.000000E+00 -0.348661E+01  0.157750E+01 -0.638874E+00 -0.639356E+00
  1503  -0.234732E+01 -0.233859E+01  0.000000E+00  0.000000E+00  0.000000E+00  0.000000E+00  0.000000E+00  0.000000E+00 -0.421669E+01  0.394601E+01 -0.772250E+00 -0.129567E+01
  1504  -0.280683E+01 -0.280157E+01  0.000000E+00  0.000000E+00  0.000000E+00  0.000000E+00  0.000000E+00  0.000000E+00 -0.392447E+01  0.281437E+01 -0.702198E+00 -0.989276E+00
  1505   0.396796E+00  0.395019E+00  0.000000E+00  0.000000E+00  0.000000E+00  0.000000E+00  0.000000E+00  0.000000E+00 -0.511389E+01  0.862788E+01 -0.100329E+01 -0.211567E+01
  1506  -0.222983E+01 -0.222897E+01  0.000000E+00  0.000000E+00  0.000000E+00  0.000000E+00  0.000000E+00  0.000000E+00 -0.333692E+01  0.264586E+01 -0.734084E+00 -0.803823E+00
  1507  -0.289393E+01 -0.289377E+01  0.000000E+00  0.000000E+00  0.000000E+00  0.000000E+00  0.000000E+00  0.000000E+00 -0.283484E+01  0.970872E+00 -0.585106E+00 -0.444691E+00
  1508  -0.270314E+01 -0.270417E+01  0.000000E+00  0.000000E+00  0.000000E+00  0.000000E+00  0.000000E+00  0.000000E+00 -0.223928E+01  0.248171E+00 -0.409113E+00 -0.303944E+00
  1509  -0.292886E+01 -0.292846E+01  0.000000E+00  0.000000E+00  0.000000E+00  0.000000E+00  0.000000E+00  0.000000E+00 -0.273318E+01  0.718583E+00 -0.529031E+00 -0.384825E+00
  1510  -0.432462E+00 -0.419879E+00  0.000000E+00  0.000000E+00  0.000000E+00  0.000000E+00  0.000000E+00  0.000000E+00 -0.512906E+01  0.765111E+01 -0.970334E+00 -0.197159E+01
  1511  -0.421547E+00 -0.404657E+00  0.000000E+00  0.000000E+00  0.000000E+00  0.000000E+00  0.000000E+00  0.000000E+00 -0.591014E+01  0.871543E+01 -0.997329E+00 -0.221262E+01
  1512  -0.288016E+01 -0.288225E+01  0.000000E+00  0.000000E+00  0.000000E+00  0.000000E+00  0.000000E+00  0.000000E+00 -0.253064E+01  0.524318E+00 -0.458599E+00 -0.417333E+00
  1513  -0.266242E+01 -0.265960E+01  0.000000E+00  0.000000E+00  0.000000E+00  0.000000E+00  0.000000E+00  0.000000E+00 -0.219509E+01  0.252397E+00 -0.461552E+00 -0.255357E+00
  1514  -0.187443E+01 -0.185812E+01  0.000000E+00  0.000000E+00  0.000000E+00  0.000000E+00  0.000000E+00  0.000000E+00 -0.525523E+01  0.600713E+01 -0.891916E+00 -0.171810E+01
  1515  -0.304179E+01 -0.304145E+01  0.000000E+00  0.000000E+00  0.000000E+00  0.000000E+00  0.000000E+00  0.000000E+00 -0.284938E+01  0.772123E+00 -0.555018E+00 -0.409176E+00
  1516  -0.291769E+01 -0.292069E+01  0.000000E+00  0.000000E+00  0.000000E+00  0.000000E+00  0.000000E+00  0.000000E+00 -0.278335E+01  0.831802E+00 -0.567576E+00 -0.401566E+00
  1517  -0.294051E+01 -0.294086E+01  0.000000E+00  0.000000E+00  0.000000E+00  0.000000E+00  0.000000E+00  0.000000E+00 -0.251303E+01  0.369620E+00 -0.453480E+00 -0.343966E+00
  1518  -0.466215E+00 -0.463296E+00  0.000000E+00  0.000000E+00  0.000000E+00  0.000000E+00  0.000000E+00  0.000000E+00 -0.508645E+01  0.774928E+01 -0.922945E+00 -0.220318E+01
  1519  -0.304901E+01 -0.304466E+01  0.000000E+00  0.000000E+00  0.000000E+00  0.000000E+00  0.000000E+00  0.000000E+00 -0.359901E+01  0.207726E+01 -0.638028E+00 -0.884885E+00
  1520  -0.111137E+00 -0.997118E-01  0.000000E+00  0.000000E+00  0.000000E+00  0.000000E+00  0.000000E+00  0.000000E+00 -0.514155E+01  0.799179E+01 -0.985949E+00 -0.196401E+01
  1521  -0.173900E+01 -0.172615E+01  0.000000E+00  0.000000E+00  0.000000E+00  0.000000E+00  0.000000E+00  0.000000E+00 -0.536717E+01  0.601768E+01 -0.927923E+00 -0.144873E+01
  1522  -0.291109E+01 -0.290954E+01  0.000000E+00  0.000000E+00  0.000000E+00  0.000000E+00  0.000000E+00  0.000000E+00 -0.248153E+01  0.333043E+00 -0.479843E+00 -0.281216E+00
  1523  -0.226479E+01 -0.226061E+01  0.000000E+00  0.000000E+00  0.000000E+00  0.000000E+00  0.000000E+00  0.000000E+00 -0.177794E+01  0.166583E+00 -0.428449E+00 -0.220805E+00
  1524  -0.272873E+01 -0.272608E+01  0.000000E+00  0.000000E+00  0.000000E+00  0.000000E+00  0.000000E+00  0.000000E+00 -0.329473E+01  0.198152E+01 -0.660841E+00 -0.752031E+00
  1525  -0.250646E+01 -0.249670E+01  0.000000E+00  0.000000E+00  0.000000E+00  0.000000E+00  0.000000E+00  0.000000E+00 -0.416781E+01  0.359174E+01 -0.776729E+00 -0.114389E+01
  1526   0.215688E+01  0.219157E+01  0.000000E+00  0.000000E+00  0.000000E+00  0.000000E+00  0.000000E+00  0.000000E+00 -0.635837E+01  0.134259E+02 -0.109394E+01 -0.378203E+01
  1527  -0.234580E+01 -0.234041E+01  0.000000E+00  0.000000E+00  0.000000E+00  0.000000E+00  0.000000E+00  0.000000E+00 -0.180957E+01  0.926629E-02 -0.355928E+00 -0.184184E+00
  1528  -0.259701E+01 -0.259971E+01  0.000000E+00  0.000000E+00  0.000000E+00  0.000000E+00  0.000000E+00  0.000000E+00 -0.373733E+01  0.270408E+01 -0.745428E+00 -0.821029E+00
  1529  -0.189523E+01 -0.188437E+01  0.000000E+00  0.000000E+00  0.000000E+00  0.000000E+00  0.000000E+00  0.000000E+00 -0.501193E+01  0.542414E+01 -0.894790E+00 -0.140179E+01
  1530   0.196886E+01  0.200053E+01  0.000000E+00  0.000000E+00  0.000000E+00  0.000000E+00  0.000000E+00  0.000000E+00 -0.684016E+01  0.137248E+02 -0.111515E+01 -0.376898E+01
  1531  -0.251202E+01 -0.251119E+01  0.000000E+00  0.000000E+00  0.000000E+00  0.000000E+00  0.000000E+00  0.000000E+00 -0.202491E+01  0.151182E+00 -0.385956E+00 -0.251514E+00
  1532   0.807505E+00  0.825570E+00  0.000000E+00  0.000000E+00  0.000000E+00  0.000000E+00  0.000000E+00  0.000000E+00 -0.548846E+01  0.970193E+01 -0.104040E+01 -0.234751E+01
  1533  -0.117926E+01 -0.116763E+01  0.000000E+00  0.000000E+00  0.000000E+00  0.000000E+00  0.000000E+00  0.000000E+00 -0.546725E+01  0.706855E+01 -0.949570E+00 -0.181935E+01
  1534   0.239436E+00  0.242507E+00  0.000000E+00  0.000000E+00  0.000000E+00  0.000000E+00  0.000000E+00  0.000000E+00 -0.562926E+01  0.938129E+01 -0.986344E+00 -0.252317E+01
  1535  -0.194832E+01 -0.193647E+01  0.000000E+00  0.000000E+00  0.000000E+00  0.000000E+00  0.000000E+00  0.000000E+00 -0.527326E+01  0.557208E+01 -0.908256E+00 -0.132703E+01
  1536  -0.279891E+01 -0.279720E+01  0.000000E+00  0.000000E+00  0.000000E+00  0.000000E+00  0.000000E+00  0.000000E+00 -0.344035E+01  0.211900E+01 -0.664749E+00 -0.811104E+00
  1537  -0.301770E+01 -0.301625E+01  0.000000E+00  0.000000E+00  0.000000E+00  0.000000E+00  0.000000E+00  0.000000E+00 -0.347519E+01  0.185781E+01 -0.624689E+00 -0.774182E+00
  1538  -0.311331E+01 -0.311340E+01  0.000000E+00  0.000000E+00  0.000000E+00  0.000000E+00  0.000000E+00  0.000000E+00 -0.300892E+01  0.916583E+00 -0.566191E+00 -0.454871E+00
  1539  -0.138804E+00 -0.119747E+00  0.000000E+00  0.000000E+00  0.000000E+00  0.000000E+00  0.000000E+00  0.000000E+00 -0.599199E+01  0.913221E+01 -0.102707E+01 -0.223291E+01
  1540  -0.136018E+00 -0.122163E+00  0.000000E+00  0.000000E+00  0.000000E+00  0.000000E+00  0.000000E+00  0.000000E+00 -0.605095E+01  0.892819E+01 -0.104085E+01 -0.195855E+01
  1541  -0.248693E+01 -0.248517E+01  0.000000E+00  0.000000E+00  0.000000E+00  0.000000E+00  0.000000E+00  0.000000E+00 -0.196710E+01  0.833641E-01 -0.353091E+00 -0.248340E+00
  1542  -0.218162E+01 -0.218174E+01  0.000000E+00  0.000000E+00  0.000000E+00  0.000000E+00  0.000000E+00  0.000000E+00 -0.171210E+01  0.872629E-01 -0.345093E+00 -0.211812E+00
  1543  -0.260300E+01 -0.259416E+01  0.000000E+00  0.000000E+00  0.000000E+00  0.000000E+00  0.000000E+00  0.000000E+00 -0.415174E+01  0.350643E+01 -0.747665E+00 -0.120118E+01
  1544  -0.221785E+01 -0.221799E+01  0.000000E+00  0.000000E+00  0.000000E+00  0.000000E+00  0.000000E+00  0.000000E+00 -0.173850E+01  0.888898E-01 -0.342016E+00 -0.226369E+00
  1545  -0.298180E+01 -0.298206E+01  0.000000E+00  0.000000E+00  0.000000E+00  0.000000E+00  0.000000E+00  0.000000E+00 -0.266893E+01  0.613059E+00 -0.497916E+00 -0.428279E+00
  1546  -0.237267E+01 -0.236908E+01  0.000000E+00  0.000000E+00  0.000000E+00  0.000000E+00  0.000000E+00  0.000000E+00 -0.284548E+01  0.175938E+01 -0.612062E+00 -0.670914E+00
  1547  -0.241943E+01 -0.241564E+01  0.000000E+00  0.000000E+00  0.000000E+00  0.000000E+00  0.000000E+00  0.000000E+00 -0.189176E+01  0.628303E-01 -0.360881E+00 -0.225822E+00
  1548  -0.245644E+01 -0.245748E+01  0.000000E+00  0.000000E+00  0.000000E+00  0.000000E+00  0.000000E+00  0.000000E+00 -0.223746E+01  0.679256E+00 -0.531866E+00 -0.367406E+00
  1549  -0.266162E+01 -0.265748E+01  0.000000E+00  0.000000E+00  0.000000E+00  0.000000E+00  0.000000E+00  0.000000E+00 -0.364807E+01  0.256882E+01 -0.686697E+00 -0.891524E+00
  1550  -0.234459E+01 -0.234506E+01  0.000000E+00  0.000000E+00  0.000000E+00  0.000000E+00  0.000000E+00  0.000000E+00 -0.190012E+01  0.191945E+00 -0.387125E+00 -0.249765E+00
  1551  -0.247642E+01 -0.247184E+01  0.000000E+00  0.000000E+00  0.000000E+00  0.000000E+00  0.000000E+00  0.000000E+00 -0.195376E+01  0.299483E-01 -0.369146E+00 -0.178886E+00
  1552  -0.296663E+01 -0.296953E+01  0.000000E+00  0.000000E+00  0.000000E+00  0.000000E+00  0.000000E+00  0.000000E+00 -0.332136E+01  0.154347E+01 -0.651998E+00 -0.539639E+00
  1553  -0.314198E+01 -0.314230E+01  0.000000E+00  0.000000E+00  0.000000E+00  0.000000E+00  0.000000E+00  0.000000E+00 -0.294914E+01  0.786136E+00 -0.545698E+00 -0.433598E+00
  1554   0.156362E+01  0.158759E+01  0.000000E+00  0.000000E+00  0.000000E+00  0.000000E+00  0.000000E+00  0.000000E+00 -0.662681E+01  0.130360E+02 -0.108461E+01 -0.373696E+01
  1555  -0.293542E+01 -0.293384E+01  0.000000E+00  0.000000E+00  0.000000E+00  0.000000E+00  0.000000E+00  0.000000E+00 -0.322250E+01  0.154960E+01 -0.636956E+00 -0.623990E+00
  1556  -0.144658E+00 -0.133964E+00  0.000000E+00  0.000000E+00  0.000000E+00  0.000000E+00  0.000000E+00  0.000000E+00 -0.599398E+01  0.968807E+01 -0.987948E+00 -0.284010E+01
  1557  -0.351146E+00 -0.342491E+00  0.000000E+00  0.000000E+00  0.000000E+00  0.000000E+00  0.000000E+00  0.000000E+00 -0.546987E+01  0.811524E+01 -0.993098E+00 -0.199477E+01
  1558  -0.272517E+01 -0.272418E+01  0.000000E+00  0.000000E+00  0.000000E+00  0.000000E+00  0.000000E+00  0.000000E+00 -0.281854E+01  0.121272E+01 -0.605014E+00 -0.513346E+00
  1559  -0.235984E+01 -0.235558E+01  0.000000E+00  0.000000E+00  0.000000E+00  0.000000E+00  0.000000E+00  0.000000E+00 -0.183280E+01  0.574029E-01 -0.369636E+00 -0.210554E+00
  1560  -0.260345E+01 -0.260357E+01  0.000000E+00  0.000000E+00  0.000000E+00  0.000000E+00  0.000000E+00  0.000000E+00 -0.296578E+01  0.164893E+01 -0.592877E+00 -0.693837E+00
  1561  -0.260279E+01 -0.260150E+01  0.000000E+00  0.000000E+00  0.000000E+00  0.000000E+00  0.000000E+00  0.000000E+00 -0.208499E+01  0.108316E+00 -0.376632E+00 -0.248192E+00
  1562  -0.298465E+01 -0.298249E+01  0.000000E+00  0.000000E+00  0.000000E+00  0.000000E+00  0.000000E+00  0.000000E+00 -0.339712E+01  0.177587E+01 -0.643578E+00 -0.717661E+00
  1563  -0.291299E+01 -0.291325E+01  0.000000E+00  0.000000E+00  0.000000E+00  0.000000E+00  0.000000E+00  0.000000E+00 -0.282087E+01  0.905121E+00 -0.536263E+00 -0.461236E+00
  1564  -0.494287E+00 -0.480681E+00  0.000000E+00  0.000000E+00  0.000000E+00  0.000000E+00  0.000000E+00  0.000000E+00 -0.576576E+01  0.889512E+01 -0.966627E+00 -0.264342E+01
  1565  -0.248228E+01 -0.247500E+01  0.000000E+00  0.000000E+00  0.000000E+00  0.000000E+00  0.000000E+00  0.000000E+00 -0.416410E+01  0.360558E+01 -0.776251E+00 -0.114023E+01
  1566  -0.221707E+01 -0.221677E+01  0.000000E+00  0.000000E+00  0.000000E+00  0.000000E+00  0.000000E+00  0.000000E+00 -0.176491E+01  0.139502E+00 -0.366585E+00 -0.224778E+00
  1567  -0.243866E+01 -0.244010E+01  0.000000E+00  0.000000E+00  0.000000E+00  0.000000E+00  0.000000E+00  0.000000E+00 -0.205945E+01  0.355864E+00 -0.424763E+00 -0.311753E+00
  1568   0.134093E+01  0.137368E+01  0.000000E+00  0.000000E+00  0.000000E+00  0.000000E+00  0.000000E+00  0.000000E+00 -0.670932E+01  0.122527E+02 -0.110892E+01 -0.306078E+01
  1569  -0.294926E+01 -0.294872E+01  0.000000E+00  0.000000E+00  0.000000E+00  0.000000E+00  0.000000E+00  0.000000E+00 -0.259715E+01  0.485498E+00 -0.485323E+00 -0.351743E+00
  1570  -0.755326E+00 -0.751310E+00  0.000000E+00  0.000000E+00  0.000000E+00  0.000000E+00  0.000000E+00  0.000000E+00 -0.405047E+01  0.555148E+01 -0.893459E+00 -0.135886E+01
  1571  -0.276972E+01 -0.276867E+01  0.000000E+00  0.000000E+00  0.000000E+00  0.000000E+00  0.000000E+00  0.000000E+00 -0.314737E+01  0.162453E+01 -0.655002E+00 -0.590824E+00
  1572  -0.236430E+01 -0.236097E+01  0.000000E+00  0.000000E+00  0.000000E+00  0.000000E+00  0.000000E+00  0.000000E+00 -0.184589E+01  0.401708E-01 -0.349280E+00 -0.205970E+00
  1573  -0.266015E+01 -0.266014E+01  0.000000E+00  0.000000E+00  0.000000E+00  0.000000E+00  0.000000E+00  0.000000E+00 -0.217724E+01  0.184621E+00 -0.401071E+00 -0.266442E+00
  1574  -0.282397E+01 -0.282365E+01  0.000000E+00  0.000000E+00  0.000000E+00  0.000000E+00  0.000000E+00  0.000000E+00 -0.282336E+01  0.105340E+01 -0.596989E+00 -0.456704E+00
  1575  -0.325002E+01 -0.324897E+01  0.000000E+00  0.000000E+00  0.000000E+00  0.000000E+00  0.000000E+00  0.000000E+00 -0.344682E+01  0.145205E+01 -0.609925E+00 -0.644277E+00
  1576  -0.323417E+01 -0.323397E+01  0.000000E+00  0.000000E+00  0.000000E+00  0.000000E+00  0.000000E+00  0.000000E+00 -0.348175E+01  0.132306E+01 -0.656589E+00 -0.418697E+00
 
 
Fit data
-------------------------------------------------------------------------------------------------------------------------------------------------------------------------------
   n      R_com       beta_A     gamma_A     alpha_B      beta_B     gamma_B  
           (A)         (deg)      (deg)       (deg)        (deg)       (deg)  
-------------------------------------------------------------------------------------------------------------------------------------------------------------------------------
     1      2.78353    59.11837   326.31420   322.66478    61.57287   138.78361
     2      4.31804    23.76071   274.37551   259.81060    92.23850   169.69713
     3      4.11064   122.25652   148.01481   215.60841    58.39297   157.91597
     4      3.81865   135.42885   140.29914   325.39074   136.42217    71.87658
     5      3.64463   100.82690   350.92075   203.09007   156.58831    63.75801
     6      2.96858    90.75717   125.08244   152.08225   130.69846   156.32692
     7      4.19840    67.19575    29.69106   212.23560    64.36395   219.54897
     8      3.18418    78.71450   189.41668   212.75610    91.13588   294.77642
     9      3.00068    86.21566   328.20350   327.08701   102.31241   230.08368
    10      4.23013   126.54788    68.66186   271.48336   151.70837   238.00309
    11      3.78427   151.18450   353.76020    23.45494    68.19436    40.80547
    12      4.40888   104.47963   285.28657     0.72709   173.35661    28.08874
    13      3.94429   128.61151   190.52065   175.90901   132.89230   161.57060
    14      3.23708    75.78620   142.66359   254.14705     3.41875   121.17988
    15      3.61693    48.39749   117.90369    40.50961    61.51934   319.27285
    16      3.60617    42.44749   347.99725   170.23531   104.79131     2.25634
    17      4.19213   154.91286   263.19524    41.67764   158.04598   118.68047
    18      4.56653    89.02566   329.64764   315.03184   114.72105   221.46482
    19      3.48839    45.32705   272.34659   295.30391    93.43167     9.61282
    20      3.06642    80.30628    16.28898   242.47580   156.60105   189.43265
    21      3.29553    61.85409    16.90065   103.22056   109.19514    82.18199
    22      3.59258   127.68900   185.49117   308.85694   131.71060   286.50928
    23      4.75552    93.20313   319.58893   291.40770    43.10356    47.40074
    24      4.45567   122.48825     2.24256   299.18936    56.70658    24.65875
    25      4.67515   129.58032    61.18473   182.29620    22.03911   346.25544
    26      4.04447   108.85554   297.34233    57.05345    43.74270   177.43501
    27      4.13701    36.99876   178.23804    38.67489   134.55275   353.73855
    28      3.17763    40.33326    62.65981    24.50060   167.10804   266.14545
    29      3.10336   110.21259   286.87937   190.91522   146.04706   337.07108
    30      3.92457    68.85326   176.98967   165.47976    92.10069   270.47915
    31      3.96701    69.52927    15.02422   314.83811    84.93856   289.86221
    32      3.04321   128.40479   181.59646   300.94295    97.33373    35.83299
    33      4.56586    42.47914   114.08685    21.75451    30.24034   346.60875
    34      3.47141    33.03339    56.62058    34.92008    39.17822    80.56432
    35      4.75313   104.44039   194.56902   310.33953   154.14759    95.13138
    36      3.30894    70.70118    86.29966   216.49607    99.89823     7.38696
    37      3.81913   105.49607   301.37545    44.33914    88.46064   132.40086
    38      2.98344   151.11685   316.79524    41.56116   154.56013   296.70390
    39      3.67044   100.30860     3.58491   189.54911    89.69810    26.14097
    40      3.51974    96.65029   344.93519    75.26538    47.81568    70.05162
    41      4.50553   125.49824    64.39699    93.26824    71.26606   310.87474
    42      4.80459   115.52929    57.16618    34.86602   115.56022   228.28109
    43      4.38611   127.65020   137.74288   354.47767     8.88167   190.70843
    44      2.20708   136.76756   245.14966   145.69402    23.95102   148.15317
    45      4.26567   148.28187   158.13146     5.85667    48.41600   323.08019
    46      3.34816   135.74095    51.66740   243.26438   141.18839   192.93869
    47      3.79313   164.77063   350.19470   129.97714   148.27512   308.12722
    48      3.38231   119.93712   234.25935   254.50429    56.49791    23.31649
    49      3.15701    60.82749   129.49210   315.74251    48.10970     2.53716
    50      4.48921   106.45494   170.91185   204.90573    50.61852   106.62439
    51      4.51570   101.63753   183.67991    86.66954   105.56755   238.39372
    52      4.09059    49.61085   122.77955   160.34208    99.55835   322.68879
    53      3.83569     7.97052    31.43988   341.11087   111.73208    62.46850
    54      3.53879    46.41592   232.71654    84.27561   132.69171   158.84909
    55      3.21752   143.86068   345.31649   172.45870   147.46452   187.13426
    56      2.96902    51.26108   289.33867   123.26339    33.98473   324.85423
    57      3.16298   116.49956   358.70593   103.73399    82.09983    63.79021
    58      3.59449    10.14959   293.02294   339.42506    45.39723    66.45100
    59      4.74323    86.49966   293.66330   327.75879   113.87007    73.59515
    60      3.54705   100.06191   163.72537    64.32503    48.95729   170.43039
    61      4.20453   153.96194   122.77377   102.52696   120.93808   168.62906
    62      2.82043    60.10644   119.10200    18.14596    64.64023   356.15920
    63      4.31611   138.68371   294.73790    81.44712    84.53103    88.40214
    64      3.65804    71.55263    41.57003   319.62477   112.33940   332.68604
    65      3.88895   104.72154   103.23397   296.81617    61.79536   115.13121
    66      3.96871    48.32098   227.74508   253.90650   157.98867   123.55721
    67      4.57188    81.60009   130.68552    44.57988    64.50754    83.45910
    68      4.61424    42.43593   243.40464   211.94640    61.22875   128.90665
    69      3.15647    46.94004   162.84051   199.36900    50.83430   319.11689
    70      3.65889   109.79885   115.94816   168.50413    75.98634    44.95835
    71      2.75843    89.84778    37.16705    75.58901    55.76218   296.11894
    72      3.77986    68.63371    85.65900   205.11416   134.45188    31.59801
    73      3.34600    93.61655    70.95346   209.91007    79.27644   111.68359
    74      4.60156   101.86821   259.99969   169.17178    26.23274   296.47935
    75      4.61333    84.60915   180.49227     9.48990    35.69512   355.35913
    76      2.86224   113.94790   351.75293   154.44513   106.20179   197.87550
    77      4.64695   102.22969    18.07397   194.15899    41.09240   242.53869
    78      3.86713   125.10725    43.34160   193.55607   115.30495    53.86293
    79      3.53861    90.47643   307.11774   103.11859    30.96356     7.89964
    80      4.01454   165.83254   229.83570   209.62085   129.17698   350.05136
    81      2.90007   120.31607   266.79180   294.44164    40.11815   211.21658
    82      4.72052   132.11790   272.43252    72.27592    87.57544   151.36357
    83      3.80623   135.62311   285.00645    14.15104    68.03186   199.75180
    84      3.58288   122.49186   164.82444   253.45137   173.09345   303.57738
    85      3.87066    33.91462   266.47761   177.39855   117.05217   125.93094
    86      4.58613    93.51698   133.29709   222.05019    84.03131     2.19604
    87      4.50644    96.07709   345.09029   335.44930   145.07469    60.55361
    88      3.27099    65.61777   223.03625   228.06803   106.45456   350.50765
    89      3.17270   136.26145    84.09795    64.13551    52.61441    52.38189
    90      4.27144    88.83158   191.62262   198.35346   131.62295    69.97774
    91      3.81893   104.90033   104.46683   326.27158    89.19338   317.14220
    92      5.17069   116.70469   178.64401   269.03401    66.36297   242.04186
    93      2.64773    56.48410   326.31034   192.49987   161.50556    59.17782
    94      3.85348    48.14443   352.76160   238.66329    92.12832   341.41785
    95      4.31370    53.95736    33.57283    97.90603    59.49040   347.14387
    96      4.63181   138.85876   137.75060   116.30856    25.97157   238.08910
    97      4.00139   141.73945   320.76289   126.92078   165.93384   124.74114
    98      3.22704    96.95730    53.98007   164.63805   159.93889   358.67099
    99      3.57426    95.14275   311.68398    53.48627    97.22430   269.13800
   100      3.13967   156.41494   167.14888   335.26888    58.25695   122.98454
   101      4.32309   109.87314   237.00900     6.16333   106.55839    38.26713
   102      3.29975    39.93182   176.38768   219.15800    90.76872   148.81699
   103      3.07252    80.56941   129.77223   339.71952    21.21766   338.45301
   104      4.19246    91.34251    46.31920   119.28565   110.14289   188.55600
   105      3.49630   128.67142   353.78957   123.47562   131.40914   228.79304
   106      4.87117    81.05136    34.77375   133.16483    75.56586   334.19841
   107      3.48649   136.15807   118.84161   336.23788    39.67604   241.47760
   108      3.04924   140.87243   275.33829   184.09360    34.24110    95.07078
   109      4.53494    41.51457    93.48240    64.93145    65.69256   277.79967
   110      3.40344   106.78882   304.55109   119.50869    89.01736   323.55333
   111      4.18008   112.94845   337.48964    68.50254   118.45394   281.73362
   112      3.49758    94.16044   101.77472   115.97762   153.99977   234.60088
   113      3.93073    52.75460   272.81330   190.28642    81.62673   286.24236
   114      2.85562    23.62543   270.74232   156.03100    15.74585   276.44592
   115      3.28976    69.22574    96.21476   147.93095    58.31489   207.44840
   116      3.97660   146.57539   336.63067    84.31901    79.34297    24.54556
   117      3.33844   148.25839    81.49784   235.70470    31.84494   325.70028
   118      4.25611   102.61433    39.83551   153.60771    68.34845   274.36563
   119      4.22482   115.42099   230.37674   314.62276   158.57961   197.66876
   120      4.20526   147.31578   143.42857   232.85167   119.75713    36.45935
   121      3.22814    69.28784   187.41078    64.20310    49.34724   104.78719
   122      4.14852    85.51995   290.12112   207.05911    51.10058     2.02680
   123      3.64975   128.10622    79.84381   346.13383    72.52302   207.44857
   124      2.54513   103.07165   350.85770    93.04519    47.19293     1.69244
   125      3.63105   136.14485   269.95612   232.31487   109.68234   304.09676
   126      3.41301   129.60973   320.74603   122.85327   155.01532   143.84374
   127      3.86883   100.89473   308.31317   146.86044   159.90871   197.92742
   128      2.85388    28.21371   113.44833   131.12749    76.14850   339.65398
   129      4.96482   112.61869    91.26586   284.84395    33.78771    19.57901
   130      2.80677    51.27562   295.46163   197.84834   106.27032   297.17343
   131      4.85566    72.69926    84.37292   276.92242    96.26325   109.83497
   132      3.26852   151.64657     9.81503    45.02823    86.59201     5.06373
   133      3.32975    57.50063    22.28495   155.44993    75.84340   158.20221
   134      4.37709    60.16010   120.31401    83.80030    38.83860   313.48115
   135      3.60535    96.45205    62.02342   316.81732   108.56988   171.49565
   136      2.89210   139.65851   309.59943    64.11815   132.57775   285.82412
   137      3.46249    55.38678   275.05092    68.77985    55.42396   239.36304
   138      3.57773    83.04819   190.25749    60.09252    28.52596   303.36176
   139      4.02529    99.91551   306.35696   223.50693    97.01176   167.06293
   140      4.87686   117.95662    59.12030   301.33246   141.74839   296.31324
   141      4.17607    42.32897   316.48315   196.28143   160.52152   241.01099
   142      2.80881    25.36318   180.16338    34.73742    33.87580   149.69585
   143      4.73075   166.45443   266.61926   124.03052    76.92162   221.27385
   144      3.29440    53.21880    35.57058   129.33759   117.04449   214.80073
   145      3.09420   102.65848   183.81454   258.37958   102.04504    72.71167
   146      4.02070    72.73770   346.94328   224.93059   130.48431   122.67312
   147      4.29243    80.01392   252.11069   248.86696   139.28097   290.56131
   148      3.35680   170.20916   346.31525    44.66129   141.82566   333.70120
   149      3.17878   107.93983   180.00000   180.00000   151.86424   240.00000
   150      2.93937   116.58859   177.32794   176.67767   152.26317   236.63769
   151      3.02659   117.15609   183.56013   186.18973   147.13801   248.58543
   152      2.84638   113.58482   172.67110   186.20244   159.08852   247.14929
   153      3.52746   106.67145   187.79048   183.34207   151.32926   242.75356
   154      2.71840   106.20037   176.09416   188.54790   144.89710   240.54774
   155      3.71192   104.93591   178.40752   182.48995   162.33660   244.76590
   156      3.33915   108.25824   188.77019   189.61509   155.88639   245.20752
   157      3.72767   102.97458   181.93313   182.91813   158.66628   251.01888
   158      3.33503   105.81785   174.00073   188.92832   162.65558   241.65236
   159      3.61164    98.83657   168.91632   168.19167   148.21804   251.02299
   160      3.29906   108.97504   170.62795   172.27106   141.44015   236.16990
   161      3.17359   103.98627   178.79205   187.31057   142.51625   228.69841
   162      3.57495   113.94704   188.38973   177.28355   147.90811   244.38094
   163      3.72673    96.73513   175.53021   174.75205   163.64977   251.50473
   164      2.99486   104.67824   174.58244   177.21195   156.63032   232.47530
   165      4.27066   170.98898   264.32949   172.05208   135.31126   239.99458
   166      2.88141    22.03980   342.74840   206.47026   126.92805   340.32503
   167      3.70288    48.33245   266.95182    41.40798    17.57110   242.49882
   168      2.90973    39.55308   193.66398   202.36348   127.79767   239.99618
   169      3.67569   133.51786    35.67342    31.98809    57.91328   227.65499
   170      3.37501    80.32901   276.72343    65.11024   163.12369   181.26075
   171      3.30624   145.09198   323.96555   224.75589   121.16174   230.74224
   172      4.28801    91.53560    74.83039   332.35449    14.66240   355.77789
   173      3.11786   127.55163     1.68063   261.57723    15.74967   189.65077
   174      3.32763    51.26827   270.93160    46.86340    70.80257   170.92129
   175      3.91481    54.52691   190.15769   290.26401    63.11195   196.82784
   176      3.64161   133.09345   191.65481    50.44964     9.91413   322.63980
   177      4.28265   163.44321   226.79736   211.56626    80.83581   298.78846
   178      4.27952    68.76484   136.49583   183.47506   111.27155   223.08755
   179      3.23670   116.39225   214.96245   249.69322    53.81296   315.56548
   180      2.84147   138.19770    46.70003   125.90852   149.78889    12.51271
   181      3.73813   126.08401     7.67184   114.30442   125.11937    97.46978
   182      3.36287    44.14220   234.55490   149.87748    91.22285   236.32390
   183      3.89714    39.83370    56.88503   111.97228    57.03075    78.35955
   184      2.76556    35.22028    90.54342   262.06778    60.00349   277.65080
   185      4.68631     5.52951    42.59155   226.66832    59.76006   327.83754
   186      2.87025     0.72474   283.92650   278.92503    56.27043   277.03317
   187      3.11299   148.51457    28.86915   212.82461    27.30737   153.69549
   188      4.28007   146.53084    52.12363   143.77801   161.93000    35.46644
   189      3.37446   117.00971   300.00000   180.00000   172.62999   299.99997
   190      3.41658   108.02390   291.97016   172.40760   178.64407   309.83212
   191      2.89206   115.10996   295.34359   188.56058   163.57413   291.30976
   192      3.85492   110.15599   311.30615   178.91381   171.08132   310.70642
   193      3.76472   128.05241   295.55635   180.72440   178.58755   293.60955
   194      3.25639    68.21366    60.00000   180.00000   111.78641   240.00000
   195      3.77824    67.10550    70.60539   172.02144   109.09715   243.83733
   196      3.32644    56.39772    62.75065   174.63636   106.44394   245.76026
   197      1.90252   140.25422   120.00000    40.00000    38.84104    60.00000
   198      2.15843   140.25422    20.00000    20.00000     0.00000    60.00000
   199      2.16407   140.25422    20.00000    20.00000     0.00000    80.00000
   200      2.16407   140.25422    20.00000    20.00000     0.00000   100.00000
   201      2.25054   140.25422   120.00000    20.00000     0.00000   100.00000
   202      2.24855   140.25422   120.00000    20.00000     0.00000    80.00000
   203      2.16407   140.25422    20.00000    20.00000     0.00000   120.00000
   204      2.16120   140.25422    20.00000    20.00000     0.00000    20.00000
   205      2.16959   140.25422    20.00000    20.00000     0.00000    40.00000
   206      1.98778   140.25422    20.00000    20.00000    38.84104    80.00000
   207      2.25989   140.25422   120.00000    20.00000     0.00000    20.00000
   208      1.99175   140.25422    20.00000    40.00000    38.84104    60.00000
   209      2.26004   140.25422   120.00000    20.00000     0.00000    40.00000
   210      2.09203   140.25422    20.00000    20.00000    38.84104    60.00000
   211      2.04142   140.25422   120.00000    20.00000    38.84104    60.00000
   212      2.15418   140.25422    40.00000    20.00000    38.84104    60.00000
   213      2.15166   140.25422    40.00000   360.00000    38.84104    80.00000
   214      2.08336   140.25422   120.00000   360.00000    38.84104    60.00000
   215      1.99382   140.25422    20.00000    40.00000    38.84104    80.00000
   216      2.04636   140.25422    20.00000   360.00000    38.84104    80.00000
   217      2.12184   140.25422    40.00000    20.00000     0.00000    80.00000
   218      1.99984   140.25422    20.00000   340.00000    38.84104    80.00000
   219      2.14321   140.25422    20.00000    20.00000    38.84104   100.00000
   220      2.12184   140.25422    40.00000    20.00000     0.00000    60.00000
   221      2.20421   140.25422    20.00000   360.00000    38.84104    60.00000
   222      2.12184   140.25422    40.00000    20.00000     0.00000   100.00000
   223      2.21179   140.25422    60.00000   360.00000    38.84104    60.00000
   224      2.13614   140.25422    20.00000   340.00000    38.84104   100.00000
   225      3.02532   109.06658    60.00000   180.00000    83.36433   120.00000
   226      3.02355   109.06658    60.00000   100.00000    83.36433   120.00000
   227      3.02116   109.06658    60.00000    20.00000    83.36433   120.00000
   228      3.00628   123.21469    60.00000   160.00000    83.36433   120.00000
   229      2.99873    96.05918    60.00000    60.00000    83.36433   120.00000
   230      2.98100   109.06658    40.00000   260.00000    83.36433   120.00000
   231      2.94247    96.05918    60.00000   140.00000    83.36433   120.00000
   232      3.00235   123.21469    60.00000    60.00000    70.32608   120.00000
   233      2.97391   123.21469    60.00000    80.00000    70.32608   100.00000
   234      3.00474   123.21469    60.00000    20.00000    70.32608   120.00000
   235      2.92960   109.06658    40.00000   220.00000    83.36433   100.00000
   236      2.99703   123.21469    60.00000   120.00000    70.32608   120.00000
   237      2.99465   123.21469    60.00000   160.00000    70.32608   120.00000
   238      2.96420   109.06658    40.00000   120.00000    70.32608   120.00000
   239      2.99149   123.21469    60.00000    20.00000    56.09774   120.00000
   240      2.96690   123.21469    60.00000   100.00000    83.36433   120.00000
   241      2.93083   109.06658    40.00000   140.00000    70.32608   100.00000
   242      2.93707   123.21469    60.00000   100.00000    83.36433   100.00000
   243      2.90856   109.06658    40.00000   180.00000    83.36433   100.00000
   244      2.95102   109.06658    40.00000    20.00000    70.32608    20.00000
   245      2.93746   109.06658    40.00000   200.00000    83.36433   120.00000
   246      2.93337   109.06658    40.00000   220.00000    70.32608   100.00000
   247      2.92867   123.21469    60.00000   180.00000    96.05918   120.00000
   248      2.92883   109.06658    40.00000   320.00000    83.36433    20.00000
   249      2.94478   123.21469    40.00000   240.00000    83.36433   120.00000
   250      2.89661   109.06658    40.00000   240.00000    96.05918   120.00000
   251      2.73077   109.06658    60.00000    20.00000     0.00000   100.00000
   252      2.77411   109.06658    60.00000    20.00000     0.00000    20.00000
   253      2.03821     0.00000    20.00000    40.00000   140.25422    20.00000
   254      2.03821     0.00000    20.00000    20.00000   140.25422    20.00000
   255      2.02234    38.84104    20.00000   100.00000   140.25422    80.00000
   256      2.02158    38.84104    60.00000   160.00000   140.25422   120.00000
   257      2.02200    38.84104    40.00000   240.00000   140.25422    60.00000
   258      2.02172    38.84104    20.00000   220.00000   140.25422   120.00000
   259      2.02172    38.84104    20.00000   220.00000   140.25422    80.00000
   260      2.02158    38.84104   120.00000   160.00000   140.25422    60.00000
   261      2.02200    38.84104    40.00000   240.00000   140.25422   120.00000
   262      2.02158    38.84104    20.00000   160.00000   140.25422    80.00000
   263      2.03821     0.00000    20.00000    20.00000   140.25422   120.00000
   264      2.02151    38.84104    20.00000   180.00000   140.25422    40.00000
   265      2.02172    38.84104    20.00000   220.00000   140.25422   100.00000
   266      2.02269    38.84104    20.00000    80.00000   140.25422    40.00000
   267      2.02262     0.00000    20.00000    20.00000   123.21469    60.00000
   268      2.02172    38.84104    40.00000   140.00000   140.25422   120.00000
   269      2.03821     0.00000    20.00000    60.00000   140.25422   100.00000
   270      2.03821     0.00000    20.00000    40.00000   140.25422   120.00000
   271      2.02172    38.84104    20.00000   140.00000   140.25422    80.00000
   272      2.02158    38.84104    20.00000   200.00000   140.25422    60.00000
   273      2.02172    38.84104    40.00000   140.00000   140.25422    20.00000
   274      2.02200    38.84104    40.00000   240.00000   140.25422   100.00000
   275      2.02234    38.84104    40.00000   100.00000   140.25422   100.00000
   276      2.02200    38.84104    20.00000   120.00000   140.25422    40.00000
   277      2.02158    38.84104    20.00000   160.00000   140.25422    40.00000
   278      2.02158    38.84104    20.00000   160.00000   140.25422   100.00000
   279      2.02200    38.84104    20.00000   240.00000   140.25422   100.00000
   280      2.02234    38.84104   120.00000   100.00000   140.25422    60.00000
   281      2.02172    38.84104    20.00000   140.00000   140.25422    60.00000
   282      2.03821     0.00000    20.00000    60.00000   140.25422    60.00000
   283      2.02172    38.84104    40.00000   220.00000   140.25422   100.00000
   284      2.02158    38.84104    20.00000   200.00000   140.25422    80.00000
   285      2.02151    38.84104    20.00000   180.00000   140.25422    20.00000
   286      2.02158    38.84104    40.00000   200.00000   140.25422    60.00000
   287      2.03821     0.00000    20.00000    60.00000   140.25422   120.00000
   288      2.02200    38.84104    40.00000   120.00000   140.25422   100.00000
   289      2.02158    38.84104    60.00000   160.00000   140.25422    60.00000
   290      2.02262     0.00000    20.00000    60.00000   123.21469    40.00000
   291      2.02151    38.84104    20.00000   180.00000   140.25422   120.00000
   292      2.02172    38.84104    60.00000   140.00000   140.25422   120.00000
   293      2.02158    38.84104    20.00000   160.00000   140.25422    20.00000
   294      2.03821     0.00000    20.00000    60.00000   140.25422    40.00000
   295      2.03821     0.00000    20.00000    20.00000   140.25422    60.00000
   296      2.02269    38.84104   120.00000    80.00000   140.25422    60.00000
   297      2.02158    38.84104    40.00000   160.00000   140.25422   100.00000
   298      2.02297    38.84104    20.00000    60.00000   140.25422    60.00000
   299      2.14208     0.00000    20.00000    20.00000     0.00000    20.00000
   300      2.14208     0.00000    20.00000    20.00000     0.00000   120.00000
   301      1.95834    70.32608   120.00000   160.00000   109.06658    60.00000
   302      1.95820    70.32608   120.00000   180.00000   109.06658    60.00000
   303      2.04478    38.84104    60.00000    20.00000     0.00000   100.00000
   304      2.18462     0.00000    20.00000    20.00000     0.00000    60.00000
   305      2.00571    38.84104    40.00000    20.00000     0.00000    80.00000
   306      2.04478    38.84104    60.00000    20.00000     0.00000    80.00000
   307      2.00571    38.84104    60.00000    20.00000     0.00000    20.00000
   308      2.18462     0.00000    20.00000    20.00000     0.00000    40.00000
   309      2.00571    38.84104    80.00000    20.00000     0.00000    20.00000
   310      1.97393    70.32608   120.00000   180.00000   123.21469    60.00000
   311      1.97490    70.32608   120.00000   120.00000   123.21469    60.00000
   312      1.95848    83.36433   120.00000   180.00000   123.21469    60.00000
   313      1.97407    70.32608   120.00000   160.00000   123.21469    60.00000
   314      1.95862    83.36433   120.00000   160.00000   123.21469    60.00000
   315      1.95876    70.32608   120.00000   140.00000   109.06658    60.00000
   316      1.98965    56.09774   120.00000   180.00000   123.21469    60.00000
   317      1.98972    56.09774   120.00000   160.00000   123.21469    60.00000
   318      1.95931    70.32608   120.00000   120.00000   109.06658    60.00000
   319      1.97455    83.36433   120.00000   180.00000   140.25422    60.00000
   320      1.97552    70.32608   120.00000   100.00000   123.21469    60.00000
   321      1.97407    70.32608   120.00000   160.00000   123.21469    80.00000
   322      1.97462    83.36433   120.00000   160.00000   140.25422    60.00000
   323      1.97407    70.32608   120.00000   160.00000   123.21469    40.00000
   324      1.95952    83.36433   120.00000   120.00000   123.21469    60.00000
   325      1.94276    83.36433   120.00000   180.00000   109.06658    60.00000
   326      1.99048    56.09774   120.00000   120.00000   123.21469    60.00000
   327      1.97441    70.32608   120.00000   140.00000   123.21469    80.00000
   328      1.97490    83.36433   120.00000   140.00000   140.25422    60.00000
   329      1.95862    83.36433   120.00000   160.00000   123.21469    40.00000
   330      1.94290    83.36433   120.00000   160.00000   109.06658    60.00000
   331      1.99000    70.32608   120.00000   180.00000   140.25422    60.00000
   332      1.97455    83.36433   120.00000   180.00000   140.25422    40.00000
   333      1.96007    70.32608   120.00000   100.00000   109.06658    60.00000
   334      1.97441    56.09774    20.00000   220.00000   109.06658    60.00000
   335      1.99007    70.32608   120.00000   160.00000   140.25422    60.00000
   336      1.95862    83.36433   120.00000   160.00000   123.21469    80.00000
   337      2.14169    70.32608    60.00000   160.00000   109.06658   120.00000
   338      2.14349    70.32608    40.00000   180.00000   109.06658   120.00000
   339      2.05982    70.32608    40.00000   160.00000   109.06658   100.00000
   340      2.13643    70.32608    40.00000   140.00000   109.06658   120.00000
   341      2.05532    70.32608    40.00000   120.00000   109.06658   100.00000
   342      2.04964    70.32608    40.00000   160.00000   109.06658    20.00000
   343      2.14328    70.32608    60.00000   160.00000   123.21469   120.00000
   344      2.22966    83.36433    40.00000   140.00000   109.06658   120.00000
   345      2.22779    83.36433    40.00000   120.00000   109.06658   100.00000
   346      2.12784    83.36433    20.00000   160.00000   109.06658   120.00000
   347      2.04749    70.32608    40.00000   100.00000   109.06658   100.00000
   348      2.12839    70.32608    60.00000   120.00000   109.06658   120.00000
   349      2.22841    83.36433    40.00000   160.00000   109.06658    20.00000
   350      2.14328    70.32608    60.00000   160.00000   123.21469   100.00000
   351      2.25182    83.36433    40.00000   160.00000   140.25422   100.00000
   352      2.22426    83.36433    40.00000   180.00000   109.06658   120.00000
   353      2.21768    83.36433    40.00000   200.00000   109.06658    20.00000
   354      2.25182    83.36433    40.00000   160.00000   140.25422    80.00000
   355      2.24227    83.36433    40.00000   140.00000   123.21469   120.00000
   356      2.25266    83.36433    40.00000   140.00000   140.25422    60.00000
   357      2.23749    83.36433    40.00000   180.00000   123.21469   120.00000
   358      2.25266    83.36433    40.00000   140.00000   140.25422   120.00000
   359      2.22841    83.36433    40.00000   160.00000   109.06658   100.00000
   360      2.24899    83.36433    40.00000   180.00000   140.25422   120.00000
   361      2.25134    83.36433    40.00000   120.00000   140.25422    80.00000
   362      2.08164    96.05918    20.00000   140.00000   109.06658   100.00000
   363      2.24899    83.36433    40.00000   180.00000   140.25422    20.00000
   364      2.25266    83.36433    40.00000   140.00000   140.25422    40.00000
   365      2.24123    83.36433    40.00000   160.00000   123.21469   100.00000
   366      2.25266    83.36433    40.00000   140.00000   140.25422    20.00000
   367      2.24899    83.36433    40.00000   180.00000   140.25422    40.00000
   368      2.25134    83.36433    40.00000   120.00000   140.25422   100.00000
   369      2.23749    83.36433    40.00000   180.00000   123.21469    20.00000
   370      2.24899    83.36433    40.00000   180.00000   140.25422    60.00000
   371      2.11267    96.05918    20.00000   160.00000   109.06658   120.00000
   372      2.24060    83.36433    40.00000   120.00000   123.21469   100.00000
   373      2.04153    83.36433    20.00000   120.00000   109.06658   100.00000
   374      2.11842    70.32608    40.00000   100.00000   109.06658   120.00000
   375      2.13643    70.32608    40.00000   220.00000   109.06658   120.00000
   376      2.14169    70.32608    20.00000   160.00000   109.06658   120.00000
   377      2.25868     0.00000    20.00000    60.00000    96.05918    20.00000
   378      2.24060    83.36433    40.00000   120.00000   123.21469    80.00000
   379      2.24815    83.36433    40.00000   100.00000   140.25422    60.00000
   380      2.24227    83.36433    40.00000   140.00000   123.21469    20.00000
   381      2.25868     0.00000    20.00000    20.00000    96.05918    20.00000
   382      2.24123    83.36433    40.00000   160.00000   123.21469    80.00000
   383      2.24227    83.36433    40.00000   140.00000   123.21469    60.00000
   384      2.21247   123.21469    20.00000   340.00000    96.05918   120.00000
   385      2.30747   123.21469    20.00000   220.00000    56.09774   100.00000
   386      2.41915   123.21469    40.00000   240.00000    56.09774   120.00000
   387      2.15066   109.06658    20.00000   300.00000    70.32608   100.00000
   388      2.34314   123.21469    40.00000   300.00000    70.32608   100.00000
   389      2.20339   123.21469    40.00000    20.00000    96.05918   120.00000
   390      2.09682   123.21469    40.00000   220.00000    70.32608    40.00000
   391      2.28348   123.21469    40.00000   360.00000    96.05918   120.00000
   392      2.31614   123.21469    20.00000   300.00000    83.36433   100.00000
   393      2.46946   123.21469    40.00000   240.00000    56.09774   100.00000
   394      2.19807   140.25422    40.00000   160.00000    38.84104   120.00000
   395      2.27971   123.21469    40.00000   160.00000    38.84104   120.00000
   396      2.01163   123.21469   120.00000   180.00000    38.84104   120.00000
   397      2.24788   123.21469    20.00000    20.00000    96.05918   120.00000
   398      2.17662   109.06658    20.00000    60.00000    83.36433    20.00000
   399      2.10370   109.06658    20.00000    80.00000    83.36433    20.00000
   400      2.18211   123.21469    20.00000   160.00000    56.09774    20.00000
   401      2.39561   123.21469    40.00000   280.00000    70.32608   100.00000
   402      2.39778   123.21469    40.00000   100.00000    70.32608    20.00000
   403      2.30699   123.21469    40.00000   140.00000    56.09774    20.00000
   404      2.47112   140.25422    60.00000    60.00000    83.36433   120.00000
   405      2.47718   140.25422    40.00000   260.00000    56.09774   100.00000
   406      2.23242   140.25422    40.00000   200.00000    38.84104   100.00000
   407      2.32910   123.21469    20.00000   160.00000    56.09774   120.00000
   408      2.30299   123.21469    20.00000   140.00000    56.09774    20.00000
   409      2.53176   140.25422    40.00000   140.00000    56.09774   120.00000
   410      2.35841   123.21469    20.00000   220.00000    56.09774   120.00000
   411      2.53594   140.25422    40.00000   300.00000    70.32608   100.00000
   412      2.05495   123.21469    20.00000    40.00000    96.05918    20.00000
   413      2.30186   123.21469   120.00000   360.00000    96.05918   120.00000
   414      2.28029   140.25422    60.00000   360.00000    83.36433    20.00000
   415      2.45029   140.25422    60.00000    80.00000    83.36433    20.00000
   416      2.52568   140.25422    40.00000   240.00000    56.09774   100.00000
   417      2.61996   140.25422    40.00000   200.00000    56.09774   120.00000
   418      1.98408   123.21469    20.00000    20.00000    96.05918    20.00000
   419      2.28223   123.21469    20.00000   240.00000    56.09774   120.00000
   420      2.33944   123.21469   120.00000   120.00000    70.32608    20.00000
   421      2.43311   140.25422    20.00000    20.00000    83.36433    20.00000
   422      2.41572   123.21469   120.00000    80.00000    70.32608    20.00000
   423      2.35306   140.25422    60.00000    80.00000    56.09774    20.00000
   424      2.42138   140.25422    40.00000   340.00000    96.05918   120.00000
   425      2.22316   123.21469    20.00000   280.00000    56.09774   100.00000
   426      2.32947   123.21469   120.00000    40.00000    83.36433    20.00000
   427      2.35092   140.25422    40.00000    80.00000    56.09774    20.00000
   428      2.00868   140.25422    60.00000   160.00000    56.09774    40.00000
   429      2.32178   140.25422    40.00000   160.00000    70.32608    20.00000
   430      2.48960   140.25422    60.00000   160.00000    56.09774    20.00000
   431      2.31730     0.00000    20.00000    60.00000    83.36433   120.00000
   432      2.31730     0.00000    20.00000    20.00000    83.36433   120.00000
   433      2.30436    96.05918    60.00000   180.00000   140.25422   120.00000
   434      2.30386    96.05918    60.00000   160.00000   140.25422   100.00000
   435      2.30256    96.05918    60.00000   140.00000   140.25422    20.00000
   436      2.30386    96.05918    60.00000   160.00000   140.25422    60.00000
   437      2.30256    96.05918    60.00000   140.00000   140.25422   120.00000
   438      2.30256    96.05918    60.00000   140.00000   140.25422    40.00000
   439      2.30386    96.05918    60.00000   160.00000   140.25422    80.00000
   440      2.33824   109.06658    60.00000   160.00000   140.25422   120.00000
   441      3.26040    77.83414   121.13167    25.21094   123.02045   302.83735
   442      4.53005   113.53861    94.40785   171.63515    47.26240   102.48450
   443      3.52270    46.02397   191.59515   265.77081   139.58556   351.77702
   444      3.56876   123.73211    36.35584    47.30021   145.11380   336.80890
   445      4.54029    23.19816   261.00321   148.40049    54.49687    31.44570
   446      2.66769   101.24886   343.85190   291.17914    93.10154   127.91717
   447      2.52596    60.58065     6.46858    18.99897    70.15567   208.61891
   448      4.54974   123.45951   170.63235   101.02684   132.11007   340.25425
   449      3.50704   158.54688   279.68253   264.28837    66.13831   108.06379
   450      4.06068   131.03306   204.64684   345.99834   108.73020   134.33790
   451      4.44889    98.67475   344.28807   171.08141   173.86051    33.94842
   452      3.11938    70.90889   262.11760    64.40802    25.78526     9.74470
   453      4.01672    66.42270    36.20923    33.31450    40.28966   249.34341
   454      3.33315    78.25131    93.98102    11.26962    27.84846   180.74492
   455      3.42182    56.30297   156.05231   254.23264    96.46479   204.45955
   456      3.46075   140.85111   293.45742    48.27479   125.99742   112.28245
   457      2.87188    50.99562   268.60326   250.15300    78.22974    40.77456
   458      4.78453    89.64229    42.17282   260.49120    50.97816   105.02085
   459      3.01926    46.11700   240.89403   138.06773    76.32937   119.84552
   460      2.99582   106.93629   251.90971    98.54551   158.64292   179.36380
   461      3.64325    33.40633    23.06892   246.65637   108.76925   268.95050
   462      4.61959   126.95205   342.83358    43.50030   118.40111   224.67378
   463      3.75274   134.19342    62.82805   316.81707   117.48887   142.71020
   464      3.72921    39.38086   189.69501   170.81815    98.95057   239.93931
   465      3.60421   126.10673   212.67205     4.69061    86.92128   286.01860
   466      3.21413    56.51436   108.85824   220.32083    40.01314    84.12589
   467      3.84800   123.08772   336.22338   144.60168    52.00944   163.25530
   468      4.51304   151.75295   320.68864   104.52477   175.87445     0.49882
   469      2.69427    69.72942   344.23426   142.99310   104.58128    46.13102
   470      4.22325    65.41768   236.54811   320.50626   102.78771   177.53919
   471      3.32663   151.24926    34.16636   217.94764    71.25486    90.43821
   472      2.89307   135.74556   352.67110   265.14862    98.56713   138.84887
   473      3.28323    78.77745   196.41789   152.37124    78.01835   155.80492
   474      4.41760    57.55969   265.69511   233.70669   127.70286   104.36261
   475      3.10078   166.89672   161.37027   208.47467    98.26201   338.28000
   476      3.74990    51.31771    95.96058    94.48025    66.31387   132.35157
   477      3.09240    16.79444   286.79021   206.76190    64.25520    27.75334
   478      3.04337    53.29587   136.61268   204.33234   147.65103   277.01271
   479      2.90706   144.47289   254.45709   250.90359    42.89429   325.39859
   480      4.57407    35.13744    58.41997    12.98043    38.60817   359.06178
   481      3.72634    64.06622    29.43586    20.44291    99.38648    87.77921
   482      3.58397    66.01345   212.45203   137.00031    87.05223   334.28954
   483      4.10941    70.12902   352.67320   159.25304   124.43571    26.53757
   484      2.82223    35.01257   160.32011   253.26803   113.60779     8.06734
   485      2.39614   146.14717   241.72170    83.09167   108.10319    34.51582
   486      3.59819    63.17588   241.78441   121.30011    93.57546    92.89380
   487      4.25036   131.99943   107.30115   131.90937    93.87161   299.17000
   488      3.89048    49.12208    93.98202   354.51817   132.90482   158.97519
   489      4.01166    39.14025   288.43242   247.22291    33.89788    83.81570
   490      3.40754    38.14766   253.56011   133.84655    76.30060    32.12046
   491      3.35201    68.68055    10.44350   126.01063    15.72366   101.08203
   492      3.39554   150.05218   216.57580    46.70072    78.95311    78.86346
   493      5.18349    90.50249    67.46736   124.36854    76.66892   108.46355
   494      4.00087    87.70635   318.67904   217.05147    52.16247   123.53713
   495      4.20718    28.78867     2.45636   299.96314    58.20015   344.80968
   496      3.15340   117.07639   115.61265   112.28040   159.83648    24.40850
   497      4.53083   122.93524   213.90266    48.83555    94.79478   230.83321
   498      4.00794    46.38635    43.38713   249.00873    62.32125   340.60865
   499      2.52994    35.75650    80.58277   176.17867   115.79097   234.42263
   500      4.34041   154.93555    85.78001    26.31714    91.46930   151.51243
   501      3.23676   129.47776   275.37142   228.42950   121.86373   256.06396
   502      3.00436   100.29830   353.37615   211.85282   127.31071   295.97092
   503      3.78156    92.82414   356.84285   314.80501   118.18896    16.86781
   504      2.98620    36.97522    35.04626   160.05353    93.95024   147.71026
   505      3.66228    98.73069    18.87398   115.19207    18.57782    31.09231
   506      4.49819    39.40359    33.22034    76.92286   107.65795   256.18720
   507      4.28314    91.10463   181.02991    91.41574    82.20450   324.77042
   508      3.07025    81.58611   262.65145   137.30549   124.60688   285.45096
   509      3.59993    24.26560    95.57004   355.43613   168.03068   127.91245
   510      3.84175   102.16944   144.06398    77.20431   172.83265   272.70634
   511      3.53016    41.42581   323.63119    88.28132   111.16173   266.18574
   512      3.11681    94.00991   217.21861   281.55834    91.89229   199.35189
   513      3.55434   116.92106   260.65939   205.17993   167.52893   254.21516
   514      3.51423    80.49753   345.95393   274.52952    79.06482   326.50307
   515      2.70113   146.53322    75.46913   142.76254    63.87240   285.93352
   516      3.82762    61.51434   314.90262    66.24960    15.58654   187.40840
   517      2.87094    23.70474   161.19440   114.01053   154.42869   223.80585
   518      3.44737   106.72493   227.77636   150.77172    75.53706    98.88647
   519      3.94791   124.90753   131.62657   173.18589    41.93616   190.56064
   520      2.97088    32.77527    75.17257   267.15026    93.15038   172.35648
   521      2.91109    15.62400   149.44464    21.35405    61.69474   177.24530
   522      3.69073   149.79624   122.38470   253.74307   151.45460   241.71394
   523      3.18153   113.73829   314.75320   328.24420   139.74497   194.96231
   524      3.53068   127.55144   348.35482   110.88108   154.31582    59.03563
   525      3.94476    28.81560   267.58945    29.40679    62.49152    49.62415
   526      4.21082    87.45471   141.14392   121.41855    40.76132   321.68891
   527      4.27098    37.05264   252.28979   249.23193   171.22221    65.84489
   528      2.93018   100.79378    42.90709    80.05976    29.01346   246.92920
   529      3.01305    50.15821    30.39250     6.74746    69.07240   135.65166
   530      4.25327    48.66847    61.16348     5.88583    87.22361   359.95714
   531      3.61503    37.66907   288.59441   106.95339    38.88558   251.06875
   532      3.45734    90.60396    88.14668     2.24211    38.49696   146.63076
   533      4.07481   136.70377   352.00364   326.47258    32.37086   243.67705
   534      2.99195   106.29426   152.42287    12.95568   112.79986    87.87209
   535      4.46688    93.44255    54.83340    27.90852   151.88423   355.44878
   536      4.50257   148.58223    24.99966   188.54589    63.60273    60.47233
   537      3.76900    99.83847   242.60308    80.18299    75.12124   191.14998
   538      4.10762    80.39066   157.23779    72.71625    66.73508    68.44308
   539      4.01723    97.48599   132.75904   227.70925     9.15162   349.33911
   540      2.50588    34.26225   317.89730   111.22469    74.12396   346.96915
   541      3.79185    89.24174   306.16687   154.68386   117.96683   268.36724
   542      4.40689    47.34937   320.77306   321.57146   168.75698    96.91969
   543      3.21296   103.11285   132.64408   209.93465   131.79226   110.80413
   544      2.47637    47.11014   120.32503   346.56341    27.93125   306.82199
   545      4.07607    52.15608   310.86282   230.86300   111.68660   213.60979
   546      3.29645    85.85925   133.42183   194.35049   133.76553    92.65714
   547      2.89064    63.45288   277.37158   317.49457    17.35568    88.61035
   548      2.98630    57.20859   217.60215   190.03030   108.58850   266.85729
   549      3.46325    73.91410   169.20491   234.14825   124.79662   136.65963
   550      4.13167    89.87619   176.41810    31.13420   141.40936    49.17805
   551      2.62966    40.53076    64.14876   301.94360   104.73146   195.21402
   552      4.06026   137.43394   258.29830    27.12246    48.26945   318.36718
   553      3.87166   117.86198   249.23215   314.64695    93.37718   319.83608
   554      3.35766   148.63831   121.73094   355.87398    72.28891    55.29651
   555      3.48744    28.93416   178.94857   220.17176    29.87300   199.80220
   556      4.25948    24.04707   305.79525    58.19996   139.82398   189.77955
   557      4.30550   119.27955    23.73314   174.39788   149.19735    80.10557
   558      3.78454    62.61185   140.18235   277.74909   129.55959   315.39629
   559      3.84609   149.91227   217.71182    93.81155    83.39017   181.49039
   560      3.44373   137.41140   158.80903   103.34841   146.04792   117.45779
   561      3.44525    96.14256   223.45441    35.82599    65.67729   211.57966
   562      4.70225   126.80639   206.96871   148.15971    47.92089   300.14969
   563      3.20643    66.62944   300.00000   180.00000   113.37056   120.00000
   564      3.38581    55.56208   305.03674   188.17660   115.82680   125.35968
   565      3.09467    61.53289   295.21558   170.10678   112.69165   108.19727
   566      3.69982    59.92166   305.42739   174.13035   114.98542   124.59905
   567      3.09608    68.82520   307.89899   187.92093   114.54836   127.73746
   568      2.86078    73.70229   291.91607   175.44545   122.89046   111.50875
   569      3.12320    58.74998   308.56854   172.99244   115.77856   118.22044
   570      3.68055    61.82826   299.90605   188.22555   104.44547   131.84582
   571      3.15709    74.20070   297.35776   174.18777   102.15151   113.01413
   572      3.28421    66.83053   294.62686   169.34103   116.87970   110.84966
   573      3.54409   166.70863    46.09083   291.12035    89.76464   198.73488
   574      3.01077    53.66046   334.45910   259.17315    59.75955   330.91036
   575      4.12517   129.75204   246.38453   139.21149    68.85783   262.65161
   576      3.13388   130.20007    76.78030   307.68597    73.16808   133.24128
   577      3.87791    42.47568   169.94847   295.77446   154.11618   239.61194
   578      3.29012    44.19881   202.38504   169.92290   101.20069    76.13877
   579      3.63763    81.53327   122.50066   117.13823    40.28183    81.64647
   580      3.57015    62.20002    23.59070   264.58086    85.13334   341.46049
   581      4.76971    34.29642   133.12678   300.11756    58.98571   213.17416
   582      3.15465   146.81641    22.71193   234.33916    87.08003   113.45308
   583      3.87406   139.75490    40.55294   286.88043    13.86631    58.38748
   584      3.17789   141.94802    99.10159   132.69488    35.19720   282.97865
   585      3.63147   122.80328   167.10930   313.25504    43.98481   156.87731
   586      4.36104   144.59259    29.38660   226.68719    82.75160   212.26183
   587      3.71961    47.94560   219.57685     9.48857   121.31047     0.42183
   588      4.35165   117.50735   194.43956   179.87847   149.04292   220.01641
   589      4.05792   111.70222   307.38081   261.50328   164.03824    16.69332
   590      4.37714    96.69155   346.45025    82.47635   119.16164     4.96281
   591      4.02768   132.38076    59.23173   257.64988    64.78015   312.12690
   592      3.43341    55.37408   254.85922   116.66393    96.30718    58.93920
   593      4.17316   107.58477   101.32262    82.90567   155.27006    12.92835
   594      4.28744    97.55991    94.69349   236.49554   120.53806   146.21086
   595      3.79420    84.74756    66.23714    93.16832   108.42700   172.50962
   596      3.90651   156.86291   220.78325   142.65330   120.85934    58.13471
   597      2.91465   148.01635     3.25699   267.70664    33.19003    14.30805
   598      3.40765   123.13392   227.82431   245.28864    63.53537   350.02628
   599      3.37743   137.25820     8.22664   262.94058   134.12958   176.98971
   600      4.31525   141.57604   256.60287   177.75473   165.83114    84.72588
   601      2.91389    53.08697   300.58549   124.93431   117.14355    27.00641
   602      4.37642   122.11458   295.64153   316.17488    42.31523   138.72285
   603      4.75693    81.86363   295.76433   303.79533    33.05036   344.03115
   604      3.26141    35.11202   254.44463   230.54289   134.41545   262.79159
   605      3.98188   142.99908    10.76988   188.19189   112.20352   354.25153
   606      4.00702   124.31637   201.17173   124.77535    74.82492   156.75738
   607      3.06955    36.62253   200.83329   325.93040   125.26003   351.56308
   608      4.55321    57.54741   126.39200    54.95848    45.51113   359.42863
   609      2.70300    99.13872   261.82452    52.15802   141.45189   230.39370
   610      4.62933    85.19933   132.96736   203.25299    88.62815   263.35206
   611      3.08023   149.44460   221.47948   120.30054    40.62782   232.70008
   612      2.40180    29.50209   308.10286   192.23969   157.86581    34.31113
   613      3.57150    35.71943   238.59378   181.93196    46.59250     4.78091
   614      2.87996   139.31605   353.10965   257.33728    48.06599   294.33303
   615      4.40378   134.62553    16.38947   266.30092   140.73819   208.54746
   616      3.85567    35.68342   200.39760    71.01329   111.78116   101.17049
   617      4.78623    50.90809    93.04159    99.73397    82.83136   355.48156
   618      4.01603    76.83243   270.92134   259.65348   136.87936    73.76716
   619      4.07950    31.98129   339.76221   201.78622    65.82189   165.79390
   620      3.24788    29.35761    87.57890    90.85194    64.30422   343.79201
   621      3.88326    65.83354    94.88020   118.89624    53.63611   163.17178
   622      3.39867   156.73329   309.42295     1.80668    54.75580   129.86769
   623      3.42979   127.51744   233.52883   197.21843   107.46609   241.02079
   624      3.21696    73.73942   256.72201   258.69471   154.68286   145.53653
   625      4.52220    99.05515   154.14672   229.09105    82.45663   159.65993
   626      4.75479   141.05103   283.32656    51.72380    36.06679    10.04613
   627      3.88888   152.01916   290.57457   303.67064   128.48274   251.88835
   628      3.65644    49.13314   260.52630    73.60452   137.25973   228.23455
   629      4.24129   136.23590   352.06624    67.86191    60.96775   184.67841
   630      3.93913    64.12381   302.20626   318.66531   113.30779   299.63718
   631      4.14449    55.15441   117.65313   260.45617   142.14633   100.85014
   632      2.77887   143.40610   249.57002    24.42347    46.46735   320.59682
   633      3.57495   120.44409    98.34682    56.32508    93.35557   355.53233
   634      2.69693    38.87450   248.75733   260.02621    76.56518    12.80067
   635      4.59236   163.80422   289.84587   174.35484    83.66049   111.05049
   636      3.36360    13.14713    98.30707   237.91057    82.98479   283.04800
   637      4.56605    56.76922   300.48004   231.94607    68.35599   244.01577
   638      3.77526   126.23906   304.11632    83.53053    53.06512   234.22852
   639      3.54714   118.15273   313.53944   233.71021    73.98955    98.90433
   640      3.04153   145.32995   140.46284   359.89782   121.00044    45.54224
   641      3.60732    78.95560   146.67928   177.76813   105.09418   219.11450
   642      2.94321    62.51711   319.03774   125.83814   115.32161   187.59062
   643      2.73014   141.47363   194.54721    51.10486   173.52970   210.52522
   644      3.76569   132.92328    79.63348   242.23942    81.74535    20.37824
   645      3.49659    61.38154    79.74294   269.95415    39.63493    46.09528
   646      3.00207   136.15084   200.93240   298.30829    86.70516   207.18273
   647      3.75798   129.40316   275.67858   130.62042    39.38546     0.31496
   648      4.01480   171.09436    74.76436   118.37837    49.68946   282.80753
   649      4.32120   125.02136    18.02292    26.50970    84.08383   116.31026
   650      3.28125    58.13429    96.66424   182.09847    60.48018   111.49951
   651      3.68358   143.75550   202.02927   304.80864    66.62270   324.28774
   652      4.45932    52.78035   327.89394   231.68780    51.42492   226.57996
   653      2.95190    53.39319   349.16274    40.83333    81.13494   269.21210
   654      3.97360   108.22639   328.50826   352.97606    14.26367   134.10157
   655      3.93004   118.60722   293.55146   277.56888    55.42538    25.43507
   656      2.67768   139.47192   195.74916   135.14815   146.75231   197.77151
   657      3.23772   135.85910   353.55089   268.12314    85.27250    33.90316
   658      2.77166    45.44206   265.26897    95.95202    93.00552   119.28913
   659      2.64232    65.15780   321.12927   118.09856    89.98020   247.55208
   660      4.39883   155.53192   324.17273    33.94140   123.79651   115.79500
   661      4.62421   143.27491   282.09514   328.86206    66.66445    22.17087
   662      4.11171    46.05233   300.62294   243.29684    82.95847    75.56305
   663      3.73311    27.95751   251.97511   354.86310    49.79774   115.23800
   664      4.24220    16.92402   173.79839   295.85999    65.46493   110.33491
   665      3.97706   129.07828   261.33939   279.83554   130.08936   153.09672
   666      4.08382    21.58252   193.94382   101.71391   151.46039   314.38899
   667      4.04771    47.08809   319.93251    50.36351   139.97923   277.49319
   668      3.81050    75.40339   294.22724    20.00038    82.60849   327.98457
   669      4.02500   151.24669    89.86184    91.11052    30.08429    54.18808
   670      3.76894   125.80052   203.81721    57.50306   145.07428    81.83422
   671      2.64679    63.60863   258.60879   240.84741    89.58824   299.92488
   672      3.61876    34.99094   144.38443   176.68632   104.16578    47.00067
   673      3.19342   132.38360   225.79171   297.86402    29.36617   316.78241
   674      2.98274   120.14403    18.37410    74.70714   100.80453   183.18768
   675      3.09157    97.26737    67.01016   228.23899   119.95004    85.65442
   676      4.04528   119.94509   329.84054   339.29199    45.58363   224.73075
   677      4.09549    70.00197   234.72863   346.71125    43.96517   108.39844
   678      3.26816    58.98665   163.94778   201.79285    82.16858   119.63651
   679      3.68475    87.62334    33.56654   294.40316    23.68256   100.62408
   680      3.79948   144.49782   347.67644   329.03839   104.54756   227.49724
   681      3.56296    87.81715   142.19850   124.92958   110.37546   251.24922
   682      3.59828    50.57978   225.04473    83.03182    32.85537    67.81738
   683      4.24937    88.33392   174.99577   352.04730   103.10835   218.92822
   684      4.65960   124.20402   227.11306   256.36258    67.48743   241.85077
   685      3.61531    61.47731   260.94595   127.41888    20.04509   180.06944
   686      3.57514    76.44268   276.26635   167.23567    46.09839   282.62578
   687      2.98827   133.75647     3.36771   227.71612    93.40859   339.57244
   688      4.16922    42.55682   233.44920    81.97389    39.11129    22.47697
   689      3.36334   121.16864   257.98849    69.94910   120.85385    59.09853
   690      3.72416    41.16124   237.32155    50.64943    98.18912   272.79169
   691      4.08217    28.84249    91.66198   118.19611   111.06503   198.40522
   692      3.31451    81.73898    69.02506   356.08087    17.73662   102.63912
   693      4.29259    45.94945    90.21954    83.84461   126.46883   290.47807
   694      4.04604    80.38968   345.48458    17.86624   108.84162   319.45616
   695      3.31606    76.01985   169.40507   170.42020   105.65363   129.75349
   696      2.75379    62.46688   187.19883   190.01057   119.64633   116.57007
   697      3.76866    75.18196   169.07165   177.99221   122.12551   121.39696
   698      3.22419    61.43599   181.52110   182.99822   112.11080   121.31740
   699      3.11977    55.67657   180.02630   174.23272   122.23038   112.51637
   700      3.24933    71.03606   170.09356   181.95975   103.06531   127.50225
   701      3.53797    60.61110   181.66360   174.83308   105.40739   114.13469
   702      3.37973    69.81596   171.17123   175.44546   110.67253   124.92324
   703      3.01901    66.17936   176.73893   183.28784   102.99780   125.82738
   704      3.19306   143.05054   196.63695    75.56718   148.99732    64.11474
   705      3.60845   116.76182    75.70161    64.92743   119.58820     6.65803
   706      4.35656   175.69902   329.06587    99.85164    69.53215    26.07693
   707      3.09449    93.74666   253.66272   145.92689    57.15491   201.21080
   708      2.71328    81.20415   130.43056   117.48914   158.57173   150.15691
   709      3.51068   135.33190   343.92454   282.43436    10.73813    86.21485
   710      4.44185    84.04818    55.83421   202.48502    19.24375   183.61876
   711      3.65503    44.76768   286.30215   248.42683    79.16582   343.73149
   712      3.11129    88.00661   217.60158   156.18419    96.92777   197.22556
   713      4.44690    72.81001   351.13005    18.47048    23.64695   100.96885
   714      4.01194    78.44058   260.99043    31.07030    63.64258   149.47059
   715      3.37221   140.04339    36.15974   143.04660   115.27703   348.28206
   716      3.48499    97.67584   329.63858   268.65271   145.92612   302.82368
   717      4.42338    65.29956   310.10942   285.10676    80.32212    94.77003
   718      4.39800   139.51490   169.37316   309.17853   150.04625   293.48016
   719      3.95587    77.79009   150.69084   331.76082    95.36038    97.17528
   720      4.35618    65.08031    82.79702   219.71432   162.48833   290.44690
   721      2.98422    90.30080   331.09000     8.78527    27.49126   303.97560
   722      2.88247   113.93056   211.54872    38.05501    64.49341   242.87584
   723      4.71807    99.90889   322.06965   248.70231   157.95844   171.39893
   724      4.24552   167.17651   187.63513   208.49963    42.53663   277.84862
   725      3.55107   119.91576     4.43025   191.72268    50.35533   162.98888
   726      4.51798   125.27158   194.49047   350.03000   114.95545    39.19188
   727      2.79076    72.21333   253.56810   351.34467    41.53401    39.14250
   728      4.12644    96.24113   305.40686   327.67574   136.82609    93.88443
   729      3.87137    52.11642    58.16393   197.81971   126.63881   122.72958
   730      4.55975    97.18460   164.21895   159.80752   121.08391   272.06292
   731      2.86287    60.74823   240.79323    79.84373    20.10363    22.24969
   732      4.01997    54.38389   353.59807   242.98488    80.00545    59.64411
   733      3.89950    95.99857    83.74287   268.76658    89.73395   147.96767
   734      3.19082    52.34576   274.76344   225.91703   105.12125   260.58933
   735      3.21113    98.86468    58.63309   289.69091   131.97677    52.86112
   736      4.00747   118.90700    89.91785   206.38254   105.62816   307.23967
   737      3.99761   105.03917   238.60853    78.96613    43.37294   279.05136
   738      3.45892   131.20568   127.86922   356.27118    85.78365   225.93248
   739      3.28514    29.82405    11.97491    81.50259   101.62443   320.04018
   740      3.68422   128.30086   216.78682   317.49208   155.51144   153.12163
   741      4.87449   103.05015    67.19624   141.97152    72.80854     9.85452
   742      4.09335   108.43685   171.47221   175.66616   136.82586   278.65706
   743      4.38451   142.41456   134.66799   334.00534    60.25039   196.57881
   744      4.23909    55.13147   327.63715    65.42668   116.43059   141.91089
   745      3.69028    43.09576    31.08433   327.35590   157.06115   197.12702
   746      3.72769   123.81854   128.66353   204.87240    46.54220   348.48446
   747      4.13387    25.69378    74.71854   278.18070    51.24829   327.95897
   748      2.84012    36.09218    20.04153   125.48459   114.36183   345.54459
   749      3.86962   116.87317    37.53946   131.80413   156.61755   117.40798
   750      3.56891   127.68803   151.63658   208.38239    44.52289   207.57019
   751      4.04505    45.56742   348.96920    23.04669   148.57389    51.13763
   752      3.51205    56.76200   264.97432    53.67501    63.57167    63.80861
   753      4.22640   104.04878   358.46149   279.94769   120.37411   245.92117
   754      3.29203   130.76685   256.23208    17.60330    86.42663   302.35018
   755      4.36681   152.34506   309.48055   285.70059    41.17116   289.98203
   756      3.31467    60.75486   280.66624   176.98630   163.83824   178.04142
   757      3.37149   142.25615   173.93322    11.60054   144.76822    57.35383
   758      3.29602    76.62232     4.95743     6.25227   119.68530   157.11324
   759      3.59063    76.11905    50.08361   333.38535    12.43091   187.14923
   760      3.81305    39.21073    57.64645   187.81979   101.59597    63.37170
   761      4.02183    93.40194    23.87677   116.43718    31.62085   119.88800
   762      3.73431    44.58801   316.84326    69.40294    90.78361   326.79044
   763      2.57995    80.92172   275.49748   114.95254    68.54786    79.12637
   764      4.33737   108.24614   172.91355   286.28520    60.48222    90.38283
   765      4.61604   115.43101   142.53646   330.12324    64.70193   325.98420
   766      2.45752   136.04318   114.25518   232.78965   120.48233   229.01341
   767      3.75012    28.21978   117.43904   105.89398    75.24995     9.56537
   768      3.00734     2.59209   238.06350     0.04980   136.33374   167.28543
   769      3.86517   145.33028   268.12971   240.51520   119.24378   275.66432
   770      3.32950    44.79582   347.87718   209.59665   121.24673   145.12877
   771      3.61217   129.47465   319.95662   315.76985    35.65128   270.26774
   772      3.29304    82.31194   331.96686   221.40559   102.24542    36.76325
   773      3.38758    41.75484   108.02699    71.02057   123.85096    28.22326
   774      3.68375   110.01868   113.02824   263.28549   136.90673    66.81797
   775      3.78405    63.56533   163.27993   119.93793    20.23379    70.03314
   776      3.97168    26.45389   185.94987   319.06076     5.17574   321.53399
   777      3.77906    74.11429   295.64980   287.68370    33.30260   210.39415
   778      4.65574    87.84686   155.40381   214.63312   130.11423   336.85885
   779      2.70889    65.22634   296.33914   306.45561   110.59593   266.51616
   780      3.06333   144.23212   170.30332   248.74765    42.11266   170.41482
   781      3.46061    64.85896    20.75120    63.82374   168.71637    80.50146
   782      3.15924    52.84345   135.53683   359.64193   136.45899    52.48670
   783      3.22861   126.69199   302.63356    74.72390   136.71162   117.93734
   784      4.23853   155.56986   341.96455   183.11687   136.00058   249.83373
   785      4.18245   151.70582   197.25806   141.33118    87.06249   319.73254
   786      3.14512    43.44135    34.21574   301.05808    95.47550   204.73939
   787      4.71279   109.35283    78.97568    57.75126   178.29487   176.86170
   788      3.20943   138.10870    79.08803   314.41822    76.71511   146.29735
   789      3.79100   144.84950   133.37716   178.06451    35.31295   334.23818
   790      4.24463    43.88273   322.72263   341.07285    48.36535   285.42812
   791      2.73551   121.26250   159.10805    72.79717   125.56123    37.66566
   792      3.49943   107.71593   154.30343   187.77725   109.77789   220.13145
   793      3.07575   161.30932   128.06567    99.67761   123.56326   128.09515
   794      4.46787    63.13538   224.72801   322.87938    86.48004    87.56811
   795      3.97540    72.13802   286.32343   326.34633    32.07371    31.87256
   796      4.78500   112.24983   264.25154    62.35539    32.38980   275.34579
   797      4.65321    97.66252    83.08088   262.20535    82.44635    56.84231
   798      4.74452   127.47069   301.10660   304.93549    97.59188   205.92132
   799      3.93332    48.48608   248.56403   157.60560   111.66032   253.31766
   800      4.26246    73.46914   311.36671   255.99789   141.37307    28.36084
   801      4.51465    53.01467   107.69314   236.33698   104.14609   109.41837
   802      4.35228    43.34937   236.86406   335.90575    60.53259   161.23403
   803      3.90075   118.27033   119.19659   234.36687   134.96083   195.33414
   804      4.95976   111.21955   271.96038    41.19562    63.48073    13.95613
   805      3.79001   111.05063   358.94738    30.59659   152.53550   348.14868
   806      3.82384    96.17069   324.60386   125.22730    59.55358   323.60456
   807      4.32272   115.09060    66.36292   331.81793    87.12068   300.87508
   808      3.85634   129.34323   187.00875   314.86956    45.68330   177.24231
   809      4.42922    76.78025   179.59913    99.79169    87.04522   187.02975
   810      5.03097   100.60539   199.20115   193.47319    49.00541   124.69768
   811      3.56175    65.61528   225.76802   172.69184    71.66964    94.68094
   812      3.96246    58.59290    81.93273   302.94364   111.62504   195.11004
   813      4.17304   159.06640   355.28135    24.03213   144.24756   181.03562
   814      3.18782    56.51262   331.90595   120.62635    27.72707   117.42974
   815      3.65954   126.31494   103.33925    56.44810    38.52996   286.58331
   816      3.44201    33.78424   255.85557     5.71793    28.60443    61.33774
   817      3.39250    99.84758    43.44740   246.96136   130.98008   141.55504
   818      3.85245    73.30928    62.91932   326.39892   162.19595    79.73472
   819      4.73867   107.46240   278.76692   216.58480   105.39292   310.33858
   820      3.15881    33.64935   259.40900   207.09569   137.87444   306.04843
   821      3.11871    61.61964   316.86272   204.27453    78.22951   159.51537
   822      3.58841    35.72328    33.57971   127.19519    65.78085    60.88658
   823      2.79419   177.04887   145.08294    69.24559   107.98883   124.24686
   824      3.01636    79.29634   345.13482   233.96654   162.59384     5.25483
   825      3.14335   126.19764   312.08485   114.18546   141.10538    62.71081
   826      3.62125    75.53976   296.80555   173.11492   113.73847     9.42697
   827      3.21564    55.32091   298.54928   185.16137   119.68898   348.58892
   828      3.57911    78.38514   303.26781   173.21745   122.97684   353.98261
   829      3.32917    64.50927   298.14437   169.72776   107.02799   357.58916
   830      3.01858    77.57175   290.22042   182.25497   107.03715     0.91344
   831      3.66464    59.44186   297.21974   177.44506   123.75489   353.06044
   832      3.06615    68.44171   308.47789   176.77481   115.14902     1.36948
   833      2.68415    55.13241   298.74699   187.84381   108.03677   352.67013
   834      2.93745    74.22757   311.27303   190.00158   105.46794   356.67151
   835      4.65676   124.37269    78.80314   304.99575    90.82386   177.62057
   836      4.76837   134.83659   166.43243   216.21402    41.61028   160.68343
   837      2.72518   123.08265   290.77751   317.66337   135.29861    40.36849
   838      3.07542    79.08398   240.89757    87.74261    67.99121    61.24571
   839      3.56127   111.67711   242.13478   134.98437   124.67676   111.69492
   840      3.44218   122.77571   359.40593   135.14649    89.04897   213.54301
   841      3.09306    67.98252    17.94931   335.92587   162.38028   167.24317
   842      2.77068   109.02232   181.68673    49.34206    28.44433   240.84665
   843      4.25203   108.19843   165.75024   192.74441   135.10831   302.89356
   844      4.47808    35.11712    19.03143    90.13897    87.43536   351.82854
   845      3.87757   145.18123   122.92660   275.91006   118.08056   141.66759
   846      3.01832   161.02141   173.11879   329.36477   152.37245   337.88026
   847      2.45532    15.01094   264.04607   258.47016   141.08942   253.94791
   848      3.27836   116.05189   282.30006   164.81723     6.15856   284.42939
   849      3.47956    14.58234   131.50872    49.23814    74.77221   141.51102
   850      3.47741    23.28417    40.01078   168.35694    90.74278   194.89549
   851      4.05492   112.57033   344.41551   302.49342   105.32071   190.56332
   852      2.63979    32.34202    11.32549    46.00680   114.40245   108.87833
   853      3.58371    91.05019   181.59235   209.88283   122.80523    38.68930
   854      4.05573    42.59699   109.28605   319.21474    86.09641   315.47880
   855      3.64256   157.56021   349.33116    37.03681    66.29856   320.61336
   856      3.87151   105.88095    32.69842   119.16630    16.42514   145.35168
   857      3.55525    55.31762    88.27463   124.47545   152.77834    64.11112
   858      4.09935    66.29606   224.36557   142.36044    27.55143   293.42311
   859      3.14103   149.11695   298.36554   246.79059    31.22120   300.81725
   860      4.36927   158.73742   233.24436    25.24948    26.11706   104.27957
   861      4.93408   100.76002    92.12296   245.06527    65.75152   253.86801
   862      2.12151    43.15364   212.91154   174.07865    93.95265   304.19181
   863      3.44088    91.35070   278.04258    50.37943   101.05241   106.39317
   864      2.31505   166.42869    13.30715   232.69868   119.31049   218.19436
   865      4.44356   149.86311    26.70890   288.80432    57.83405   255.68018
   866      4.82151   137.26355   201.26740    38.47627    86.11707   256.92543
   867      4.01267    92.05141   203.17668   102.82561   129.21304     0.26017
   868      3.96143   116.06612   159.68592   141.83237    84.95133   266.71296
   869      3.14853    50.27995     4.17519   214.66432    68.30382   131.37396
   870      4.22736    16.06433    80.70298   283.36174   142.24553   315.92716
   871      2.85167    81.67309   221.77310    17.91112   124.41790   222.86626
   872      4.05185   168.58586   227.43768   266.76298    35.82007    80.07276
   873      2.28875   133.35126   229.29275    91.15240    41.76074   301.69819
   874      5.11675   101.82029   152.11407    77.71262    83.89193   250.95552
   875      4.88377    25.18493   354.40772   175.91390    80.33360   118.96644
   876      2.50331    49.91325   233.86659   204.90542   100.75231   183.04210
   877      3.05886   152.69040   172.00702   112.11958    81.99916   140.33521
   878      4.05692    64.97219    18.00832   320.22796    58.10059   348.10829
   879      2.72199   130.68599   354.42490   104.26328    34.76334   154.04727
   880      2.69695    26.27118   220.73761    37.69431   167.32979   163.73792
   881      3.25394    92.53360   176.99221    37.08318    55.35955    93.62478
   882      3.21985    59.51388   351.47938   276.11650    26.39681   234.86602
   883      4.32093    34.57171    53.11315   239.29750   132.86282   357.23605
   884      3.70126    72.85105     6.82659   211.43557    62.21164    47.67704
   885      3.21233    68.06609   166.18816    33.02831   134.70984   127.53326
   886      2.10905   155.75095    50.88007   182.29514   102.34910   165.04138
   887      3.02203   138.74453    61.48490   140.80711    58.19892   228.28488
   888      3.76655    62.28312   293.34796   231.65690   168.30071   325.08631
   889      2.37325   166.08751    86.89261   315.73609   156.16299   222.26482
   890      4.07343   109.85943   221.61513   135.00843    51.13061    75.21738
   891      2.20243   100.62286     1.53337    75.06274    98.43469   330.07650
   892      2.74168    31.61743   303.04460     8.25955     6.06679   174.73314
   893      2.38989    69.95781   319.00302   216.73701   107.87741   240.01139
   894      2.87498   118.67811    91.97077   318.21249    70.53991   303.78332
   895      3.59504    96.26009   177.29432    72.54707     6.34121   310.98723
   896      2.73874   158.10683   114.01394   341.68405    97.07358    34.17589
   897      2.97137    78.79686   137.10504   214.24393    61.84213   142.95202
   898      4.13731   147.36547   317.22965   359.96011    39.88405    91.40000
   899      3.18351     9.72939   255.64955   334.37997    67.62423   260.53490
   900      4.19346   140.44759   330.68699   307.78732   165.75266    57.24792
   901      4.31680    78.43421   322.81553   332.84352    85.95786   354.57967
   902      3.67047    38.02988   234.85798   270.98506    88.02281   233.20745
   903      3.11440   111.84985     5.50528    97.12817    95.51759   118.38219
   904      4.25189    52.69773   190.05688   310.94323   111.23165   254.74608
   905      3.03841    35.75266   307.76162   144.50104   171.01074     1.58454
   906      4.52012   114.29846   211.07643    42.54316    67.28710    34.59511
   907      3.14928    13.25331    46.67310    74.85340    60.04260   298.15570
   908      4.40733    54.79379   125.67425   214.95094    89.05903   197.77901
   909      4.05044   131.05502    26.76908   149.22901    54.83955     1.45957
   910      2.85290    41.08896    26.95798   111.46491    92.95900   206.27717
   911      3.64613    71.72782   173.45468   138.43582    78.52748   352.58466
   912      3.27048    91.02270    25.22618   339.58697    91.03690   206.16696
   913      3.42984   159.13641   183.36522    45.40377   160.40172    74.24077
   914      3.30618    57.30675   301.99822    48.40842    50.24044   288.32853
   915      2.43941   136.13277   299.82227   219.03779    26.90670    27.94186
   916      2.79225    11.30360    22.14983   236.03280    45.92728   179.09129
   917      3.62564    81.45624    10.22321   232.51628   121.66118   330.41407
   918      3.61440   164.20998   170.54128   138.07291   138.10807    17.54965
   919      3.66362   115.56977   147.01461   275.01556    42.89273   113.41196
   920      4.08527    42.22609   182.79087   177.16270    67.40315   297.67337
   921      4.42288    83.63405   241.54753   172.78490    77.43744   243.59528
   922      3.18310    37.71726   113.17105   118.02048    58.73991   195.50355
   923      3.37734   148.88290     5.86382   314.21356     7.76111   162.56168
   924      2.38242    57.28008   349.23105   182.46312    58.05324   160.41705
   925      2.66581    49.06559    79.39495   102.18475    54.75621    55.77232
   926      2.40832    45.37668   269.90656   124.39284   115.30085   343.03733
   927      3.60195   147.11993   315.74037     2.53449    22.50252   137.77219
   928      2.84593   109.50539   295.33482   338.60107    80.89197   181.39603
   929      4.02109    75.24073   171.84507    28.36234    65.97377    39.70074
   930      3.69384   126.95238    55.66357    12.13981   142.12568   241.66910
   931      3.45250   113.35784   239.34228    63.61538   127.12179    51.39392
   932      3.86322   110.29531   346.62246   111.56484     8.96455    19.35819
   933      2.46569    58.51318   154.38317   165.86383    58.57624   295.13272
   934      3.35223    96.15423   257.28587   296.84711    90.55263   248.11435
   935      2.56572    92.87735   139.74948   284.37412    65.19295    53.46830
   936      3.94236    59.88806   232.66781   292.58614    27.11187   145.73535
   937      3.08999    64.11994    37.35073   301.43899   104.93889   217.48128
   938      3.63369   148.54550   146.95254   187.93722    19.57476    92.94661
   939      3.83695    11.01503    48.53390   268.37997    59.53512   181.23575
   940      3.89183    33.00941    37.61749   272.37047   151.26734   113.05512
   941      3.61421   124.36257    89.33681   100.27139   124.28937   115.59490
   942      4.15383    57.76467   233.57073   186.65417   139.70115   353.69889
   943      4.83396    97.15406   176.43198   197.49995    95.74553    61.76009
   944      3.30395    93.48306   251.46874   152.08397    48.35525    41.79096
   945      2.89392    47.45007   120.08420   354.80875    18.77768   166.22079
   946      4.56439    73.39171   315.59081   275.20908   135.13235   328.55098
   947      3.81223    21.74228   199.85596   329.51940    96.54047   212.42981
   948      4.38544    71.20552   166.35230   275.79222    37.47293   243.30151
   949      3.31013    41.09994   278.55882   292.57496   149.43026   351.72663
   950      3.01760    35.94570   117.00840   152.81820    25.92228   232.11309
   951      2.71742    57.55974   176.52932   170.15226   174.73403   243.95766
   952      3.48231    48.83265    11.41448    17.18367   128.18475    56.04051
   953      4.42544    43.11953   123.02437   249.75619    36.68309   125.71277
   954      2.37262    44.60830   242.11967    60.69980   131.37422   352.40094
   955      2.97922   112.72435   203.40240   141.58972   112.10827   237.54273
   956      4.24294    37.92337    17.24735   334.68575    88.26542    63.03055
   957      4.86221   121.20224   176.37357   112.47792   145.52192   346.87501
   958      3.41795    34.63212     6.92220   221.18219   148.50263   355.73279
   959      2.70691    57.55518   110.83851   296.30993   137.78655    99.41366
   960      2.28815   156.86581   273.30499   356.40224   108.37561   140.60102
   961      3.69966   142.97887   252.76644   307.01957   151.70865    19.95863
   962      4.72656    71.94208   180.74079    49.09156    66.85712   150.92459
   963      2.67433   139.60983    36.33401   358.38381    76.03449   259.79381
   964      3.14316    68.36818    21.78447   333.34447    13.92977   167.89900
   965      3.91933   123.04948    63.71462   163.74023   101.99631     4.39280
   966      4.29580   174.72560    53.75678   133.37595   140.56532   137.71669
   967      4.90972   127.80869   184.93628   183.35051    85.03122   131.89565
   968      3.56553   120.12955   171.74217    46.77785    38.55966    92.14770
   969      3.21416   112.83255    43.82329   206.31102    97.01550   207.72724
   970      2.35974    25.50490    97.35788   159.15591    61.53887   201.82092
   971      3.24424    95.02567   255.33330    48.64571   111.72227   301.07609
   972      2.85041    71.38360   270.55302   321.81880    74.64258   101.07643
   973      2.79266    29.98216   139.60339   142.89854    28.06226   349.35963
   974      2.57826   157.78814   311.24545    91.14065   138.23282   280.18709
   975      3.72509   108.88199   173.62510   134.25503    48.36545    14.52331
   976      3.91192    68.38809   243.24361   234.60341    41.77337   244.47796
   977      4.59944    67.45657   213.78084   330.64226    79.87641    85.33978
   978      3.70410    69.55485    45.83858   330.23604    28.96098   132.40200
   979      2.76572    91.66275   224.37808   195.06048   126.10883    88.45566
   980      3.10858   136.20021    25.27924   245.32201     9.96657    27.56989
   981      4.95569   105.33910   329.08850   266.90789    34.85091   128.26805
   982      3.01741   106.12232   120.53652    27.35259    93.40889   264.56119
   983      3.38659    84.21244   349.27849   257.32017   105.03242   352.72934
   984      4.55489    65.69522   218.56950   205.58049    47.33218    21.89965
   985      2.88793   127.81463   142.73744   291.08096   143.70171   146.85321
   986      3.35200   169.89852   276.43724   286.74466   127.74113   357.05882
   987      3.44355    90.54564   138.20187   231.72467    98.31981   203.22609
   988      3.53747    54.40934   130.77410   104.92697    13.06864    17.10361
   989      4.39116    88.58079   133.61040    19.79476   158.43914   222.80860
   990      4.09178    35.58291   135.92444   120.06166   117.28870   100.74679
   991      3.07336   139.00684   237.61000   196.58107   116.74358   334.57079
   992      3.99538    46.92355   293.23760   262.44760    37.90887    41.41905
   993      4.39668   161.02125   189.06650    55.35498    88.72652   200.99894
   994      3.99490    13.39874   224.08597    87.95691   144.50930    72.00656
   995      3.32177   113.01498   303.94643    62.82960   118.48191   120.40524
   996      2.66282   104.09145   341.66193   289.14940   151.80539   205.14130
   997      2.86083    27.40035   287.58283   283.08185   114.15774   291.07232
   998      2.92797    33.88739   124.62346   273.90695   141.24603    87.03476
   999      2.41607   101.34150   121.66358   168.26399    82.02216   185.16017
  1000      4.67936   140.82837   175.87091   342.49757   146.00362   319.64570
  1001      2.76778   102.75798   120.74887   143.14797   113.10277   153.36449
  1002      3.23621    31.08833   351.35403   159.54239   101.67892    92.15860
  1003      4.35597    74.95337   342.83610   102.59877   122.22696    22.82788
  1004      2.15467   146.43406    10.16208    20.60842    42.13651    87.32702
  1005      3.83075    50.21969    57.96806   249.06715    75.28430   242.89988
  1006      4.22494    18.27935    43.69500   286.18696    74.58522   296.12638
  1007      2.50157   135.14365   234.94762   180.73164    36.39255    97.47497
  1008      3.66024    11.48088    71.72308    36.73192    40.97336   206.91200
  1009      2.81244   160.86820   203.27151   347.84751    40.66954   260.98611
  1010      2.78948    89.49957    54.55785   326.00977    81.87579    82.69241
  1011      2.49541   175.96088   198.23071   344.36346    97.67337   188.04796
  1012      4.40206   131.56766   217.31099   180.25031    72.77710    26.74630
  1013      3.75702    81.67946   323.42445   115.19158    64.00970    31.02686
  1014      3.80018   151.06809   199.81897   184.89646   120.67602   135.89740
  1015      3.07951    51.33317    85.95206    55.41430   123.17600   153.19547
  1016      2.56997    74.27495   229.31904   238.47095    82.85938    18.89025
  1017      2.48801   150.79899    91.70168   220.50642    94.75290   345.59823
  1018      3.25379    58.38953    36.24520   194.08666    96.05425   161.48854
  1019      3.12793   104.41140    79.16868   231.23985   120.78889   118.42246
  1020      3.01562    50.19453   348.12982   258.07675    94.88924   204.63092
  1021      3.97375    22.89206   118.77410    62.53590    58.10951   198.28354
  1022      4.45343   155.02177   319.63806   148.14836   156.60476    94.21491
  1023      3.56049   126.89188    99.65110   129.94145   128.75725   180.65653
  1024      3.89296   121.46023   348.75933   216.31578    53.74718   277.46949
  1025      3.44894   120.77174   163.26274   147.59471    75.40840   351.61096
  1026      3.24609    37.31280   243.77929   357.51909    82.88130   258.88834
  1027      3.97589   119.85453   334.14350   291.44244   109.18215   271.84209
  1028      4.52007    89.92382    75.84698    33.01254   108.65909   313.58148
  1029      3.97074    31.52050   102.96427   140.16125   104.97488   292.42724
  1030      4.35657    69.25045   233.98241   243.85780    77.76632   278.42827
  1031      3.19081   118.43605   170.92417   219.45365    29.30969   166.68743
  1032      3.99331    16.65210   290.89592    33.74855   102.62863   214.54349
  1033      3.51978    64.95964    14.27266   344.82483   109.75193    41.81091
  1034      4.07056   165.86201   160.70775   182.99035   118.35373   248.88824
  1035      3.51691    81.78232   342.79175   177.01773    43.99025   340.16748
  1036      3.46047     9.09102   162.13793   293.36196   122.42068   266.00270
  1037      3.20889    23.62534    67.47124   116.86074    14.79901   166.50800
  1038      3.29764   139.02257   318.09762   196.80960    68.50107   212.79993
  1039      4.48478   111.85562   251.69969   134.76379    38.51365   139.68713
  1040      3.35594   146.14801    37.03532   244.48218    48.87430   237.01525
  1041      2.89307   120.43611    41.13012    14.35616   140.78133    53.31219
  1042      3.23993    66.80837   157.39609   165.66525    28.45025    90.83125
  1043      4.16912    33.50371   108.18779   238.07811    40.78637   135.39223
  1044      3.48144   108.46917   170.33064   199.13099   131.14342    59.43524
  1045      3.83277   153.79133   241.48127    30.51145   108.57544   294.80229
  1046      2.52595   143.73777   180.77615   199.28062    70.84513   316.70349
  1047      3.02752    86.07830   277.23607   205.45112    31.61634    96.24919
  1048      4.28145   131.09400   351.29643   135.24735    16.03998   214.34216
  1049      2.92432    51.07189   195.03294   340.53164    99.15054    39.88759
  1050      4.17028   113.40795    92.51295   296.45651   125.95277   335.43749
  1051      2.52845    60.14567   230.68888    77.30726   107.32498   266.82456
  1052      3.80860    84.35116   168.95786   238.55241    35.26546   278.44108
  1053      2.08417   126.40717     3.68187   344.46062   134.17110    61.82627
  1054      3.48687   140.92279     7.60908   290.96430   125.94543   134.81713
  1055      2.54844   125.64155   321.39577   144.33318    96.39821   299.06231
  1056      3.41477   112.95694   221.40774   302.01103   144.64240    34.57674
  1057      3.41209   114.74805   156.08525   154.82615   136.59870    17.55663
  1058      3.76108    65.33155    37.75732   140.64181    79.14731   233.67931
  1059      3.32469   139.98095    92.95279     3.54043    52.35397   321.79253
  1060      3.43240   142.94821   348.05422   186.56111    38.36470    59.60657
  1061      2.92147   152.19250   133.06278   306.93693    93.71326   293.60176
  1062      4.15534    89.81341   322.80759   357.41254    91.31624   217.15235
  1063      3.95443    51.64854   186.52879   169.26591   157.93727    60.84440
  1064      3.42552    34.82494   158.92013   306.55660   110.22285    62.01116
  1065      3.61885    80.38671   153.35932   143.49246     1.76936   261.59176
  1066      4.25088   171.67052   101.10074    72.66597   107.34091   119.19932
  1067      3.67927     7.45366   101.35675   175.82909    95.60827   239.43515
  1068      3.51353   133.56877   142.72592   272.58322    50.25941    76.57713
  1069      2.69334    53.69629    73.35884   283.04683   142.18702   357.73692
  1070      4.23454   121.16848   224.79272   338.93703    84.61465   290.54860
  1071      4.54426    77.91246    69.74981    15.99743    25.84390   133.04746
  1072      3.19555    48.67995   358.16398   304.85196   149.00863   170.17182
  1073      3.04022   145.98375   268.67257   288.00497    93.44267   192.44612
  1074      4.54446   100.57790    85.13079   238.61053   134.91855   107.49526
  1075      4.29225   119.24933   156.57289   127.95827    24.01753   310.52820
  1076      2.55462    95.23562    13.56014   268.56912   112.59734   224.83445
  1077      3.30496   143.25724   148.91637   278.97598   131.64693   325.17201
  1078      2.53928    64.50449   292.47443    42.84815   125.13603   272.77385
  1079      2.98938   111.19462   218.32937    27.23892    65.16497   318.87565
  1080      4.20850   127.86974   172.92117    99.91898    98.13941    22.23932
  1081      3.54592    44.91403   157.22597   177.11781   126.83660   321.04847
  1082      2.75285    80.15855   322.03186   281.60616    33.92991   153.34231
  1083      4.57200    92.46769   337.94322   278.45640    41.98225   232.41076
  1084      2.61090   130.51537   317.53308   234.53415   129.97683   346.98249
  1085      4.43173   115.35622     3.27382   236.20571    83.07525   165.15509
  1086      3.95884    73.17366   118.57398   151.43575   106.10218    64.32024
  1087      4.12555   143.85700   262.82267   257.50219   127.51357   307.08016
  1088      2.73123   112.89509   351.72874   233.05467    54.88204   277.72513
  1089      3.50993   131.10859   325.68275   203.10443   102.68663    41.47344
  1090      4.51204    91.14467   197.85014   311.74764    94.79196   107.62695
  1091      4.23942    85.48891   250.50327    30.48379    77.38962   234.22782
  1092      3.06024   123.43186   318.79281    94.35711    20.42046    49.32828
  1093      4.60157    83.05635   189.65355    84.22105   168.97851   282.54318
  1094      4.51732   110.51532    57.43836    87.07503    45.29139    40.59907
  1095      2.55665   153.63003   186.34772   194.30097   106.93157   159.26616
  1096      2.42918   141.69921   286.70629   268.49167   135.46943   154.86550
  1097      3.93209    84.72149   254.88562   352.65847    49.83005   270.30540
  1098      3.75149    50.39128     4.04425   167.87253   129.67759   110.14064
  1099      2.24476   113.74534   129.63393   121.03955   153.03081   212.79248
  1100      2.25642    81.72320   231.42663    93.26065    43.63938   161.27525
  1101      3.12217    57.63824   337.92241   279.75001    72.61489   339.86139
  1102      3.53253    91.89592    57.40889   303.17299   109.36144    83.04378
  1103      2.85397    42.20206   275.03613   315.76204   137.15357   269.19367
  1104      3.32091   113.59380   304.63100    58.20026   154.99992   312.66095
  1105      4.15773   103.08542   126.59244    97.80775    27.78429   124.00820
  1106      3.39927   115.08339   155.67913    87.41004    73.45325    99.47542
  1107      4.10644    89.06474   154.64391   136.33779    90.04586     8.73196
  1108      3.60450   137.55159   290.18222   113.99422   136.98711    72.93764
  1109      3.41012     7.42416   341.76178   143.45297   151.69000   135.49935
  1110      3.26802    40.77797    60.00000   180.00000    91.35328   120.00000
  1111      3.62043    30.14199    56.27696   175.17649    83.12169   130.06321
  1112      2.74560    34.96356    62.57860   169.78793    95.62250   110.15979
  1113      3.33635    29.83553    64.77276   188.53871    81.78366   110.38484
  1114      3.08685    40.71738    69.69763   184.76802    97.67955   130.23050
  1115      3.30844    43.34642    56.38729   170.25998    87.00511   108.38982
  1116      3.20132    45.70567    63.60322   180.13158    82.19235   131.15721
  1117      3.37919    30.21130    60.63560   180.62871    88.08414   114.12425
  1118      2.89233    52.28803    64.12161   185.00004   100.95054   123.29686
  1119      3.77843    44.78839    50.44975   191.69461    93.38824   131.40115
  1120      2.91448    37.83664    52.55262   169.92545    89.65471   126.60974
  1121      3.06321    31.68986    71.61231   181.00528   100.94140   117.17416
  1122      3.62797    41.78014    57.74682   177.20181   103.27913   130.74925
  1123      2.72566    42.23074    58.66019   168.88016    99.20852   128.51093
  1124      2.91918    49.05170    52.48535   179.63128    87.58954   115.96622
  1125      3.50244    32.63209    61.07813   175.22250    84.37695   110.70977
  1126      2.87032    36.05141    69.57319   170.43159   102.52620   120.25662
  1127      3.65428    47.72440    48.41040   178.36090    82.58625   125.69381
  1128      3.01145    49.38486    51.80376   189.97076    99.30197   130.62270
  1129      3.09481    43.26324    63.10881   177.00647    86.12138   114.11294
  1130      3.23863    35.85758    70.70363   179.46405    82.68784   118.32114
  1131      2.93002    29.91662    67.29042   172.76770    96.56889   108.51096
  1132      3.26598    47.83976    62.08065   178.69890    84.43909   121.06643
  1133      2.87709    36.63620    66.23571   188.21271    98.15185   117.25082
  1134      2.96144    49.20937    50.82285   191.39252    85.02083   131.61195
  1135      3.54543    46.40839    59.53801   181.91194    90.03534   118.37246
  1136      2.99843    29.22335    67.48572   181.44227    80.25431   118.92230
  1137      3.20409    50.51592    53.96228   187.59921    89.13772   110.55679
  1138      3.15129    38.45510    50.58390   182.05743    89.29429   115.88426
  1139      3.33041    43.53331    63.58061   183.44309    83.29061   118.55334
  1140      3.18626    38.71607    64.85363   169.05785    94.00380   117.79910
  1141      3.32470    32.57690    61.61884   183.83870    99.40781   116.01894
  1142      3.36118    43.85378    55.72543   181.64387    85.72270   117.00642
  1143      3.25286    40.00932    65.39712   171.27239    97.69638   111.04569
  1144      3.01705    48.46644    57.70637   172.61053   103.26806   112.40708
  1145      3.19424    34.29718    57.35016   190.52104   101.39678   125.35138
  1146      2.77416    38.86235    48.22488   187.30487    91.50414   115.19617
  1147      3.35806    50.68020    50.62367   169.92088    91.75511   127.33383
  1148      3.11380    32.39127    63.52856   191.11925    83.29863   127.97500
  1149      3.33579    35.29778    53.62545   185.00872    92.83242   125.27875
  1150      3.65493    32.92365    48.90807   174.69656    99.61280   119.77867
[truncated: 34,085 more chars]
