# Supplementary material for: Ammonia dimer: extremely fluxional but still hydrogen bonded
Source: Nat Commun. 2022 Mar 18;13:1470. doi: 10.1038/s41467-022-28862-z (PMC8933541; doi:10.1038/s41467-022-28862-z)
Supplement: Supplementary file 4 — Supplementary_Data_1.zip [file 41467_2022_28862_MOESM4_ESM.zip › SI/NH3.Euler]

3.2734413377      89.2718010723     299.9999999998     180.0000000061     140.2273319630       0.0000000100 -3.24897825290734
3.2178683592      67.2161535095     180.0000000290     180.0000000334     112.7838467149       0.0000000203 -3.23399153069142 (3.167 42.6 42.6)
