# Supplementary material for: Ammonia dimer: extremely fluxional but still hydrogen bonded
Source: Nat Commun. 2022 Mar 18;13:1470. doi: 10.1038/s41467-022-28862-z (PMC8933541; doi:10.1038/s41467-022-28862-z)
Supplement: Supplementary file 4 — Supplementary_Data_1.zip [file 41467_2022_28862_MOESM4_ESM.zip › SI/NH3.input_long]

   18    0    0   14    0    0.000000E+00    0.000000E+00    0.000000E+00
   18    0    0   14    0    0.000000E+00    0.000000E+00    0.000000E+00
N1        0.0000000000000    -0.0000000000000     0.1300458910266    7    1   78
H1        1.8039354432299    -0.0000000000000    -0.6021670713156    1    2   79
H2       -0.9019677216150     1.5622539206243    -0.6021670713156    1    2   79
H3       -0.9019677216150    -1.5622539206243    -0.6021670713156    1    2   79
X1        0.4787786724744     0.8292689863061     0.2883161501239    0    3    0
X2       -0.9575573449488    -0.0000000000000     0.2883161501239    0    3    0
X3        0.4787786724744    -0.8292689863061     0.2883161501239    0    3    0
X4        0.0000000000000    -0.0000000000000    -0.5938544311004    0    4    0
X5        0.0000000000000    -0.0000000000000     0.6371945449000    0    5    0
X6       -0.8046198784016    -1.3936425101715    -0.6023548520238    0    6    0
X7        1.6092397568032    -0.0000000000000    -0.6023548520237    0    6    0
X8       -0.8046198784016     1.3936425101715    -0.6023548520238    0    6    0
X9       -0.3318876026455    -0.5748461901239    -1.0424675778215    0    7    0
X10       0.6637752052689    -0.0000000000000    -1.0424675778144    0    7    0
X11      -0.3318876026455     0.5748461901239    -1.0424675778215    0    7    0
X12       1.2034813533586    -0.0000000000000    -0.3380802694920    0    8    0
X13      -0.6017406766793     1.0422454249895    -0.3380802694921    0    8    0
X14      -0.6017406766793    -1.0422454249895    -0.3380802694921    0    8    0
    1    3    5 
    2     1     3 
    1    3    6 
    3     1     4 
    1    3    7 
    4     1     2 
    1    3    8 
    2     3     4 
    1    3    9 
    2     3     4 
    1    3   10 
    2     1     3 
    1    3   11 
    3     1     4 
    1    3   12 
    4     1     2 
    1    3   13 
    2     1     3 
    1    3   14 
    3     1     4 
    1    3   15 
    4     1     2 
    1    3   16 
    2     1     3 
    1    3   17 
    3     1     4 
    1    3   18 
    4     1     2 
N1        0.0000000000000    -0.0000000000000     0.1300458910266    7    1   78
H1        1.8039354432299    -0.0000000000000    -0.6021670713156    1    2   79
H2       -0.9019677216150     1.5622539206243    -0.6021670713156    1    2   79
H3       -0.9019677216150    -1.5622539206243    -0.6021670713156    1    2   79
X1        0.4787786724744     0.8292689863061     0.2883161501239    0    3    0
X2       -0.9575573449488    -0.0000000000000     0.2883161501239    0    3    0
X3        0.4787786724744    -0.8292689863061     0.2883161501239    0    3    0
X4        0.0000000000000    -0.0000000000000    -0.5938544311004    0    4    0
X5        0.0000000000000    -0.0000000000000     0.6371945449000    0    5    0
X6       -0.8046198784016    -1.3936425101715    -0.6023548520238    0    6    0
X7        1.6092397568032    -0.0000000000000    -0.6023548520237    0    6    0
X8       -0.8046198784016     1.3936425101715    -0.6023548520238    0    6    0
X9       -0.3318876026455    -0.5748461901239    -1.0424675778215    0    7    0
X10       0.6637752052689    -0.0000000000000    -1.0424675778144    0    7    0
X11      -0.3318876026455     0.5748461901239    -1.0424675778215    0    7    0
X12       1.2034813533586    -0.0000000000000    -0.3380802694920    0    8    0
X13      -0.6017406766793     1.0422454249895    -0.3380802694921    0    8    0
X14      -0.6017406766793    -1.0422454249895    -0.3380802694921    0    8    0
    1    3    5 
    2     1     3 
    1    3    6 
    3     1     4 
    1    3    7 
    4     1     2 
    1    3    8 
    2     3     4 
    1    3    9 
    2     3     4 
    1    3   10 
    2     1     3 
    1    3   11 
    3     1     4 
    1    3   12 
    4     1     2 
    1    3   13 
    2     1     3 
    1    3   14 
    3     1     4 
    1    3   15 
    4     1     2 
    1    3   16 
    2     1     3 
    1    3   17 
    3     1     4 
    1    3   18 
    4     1     2 
 T T T T
 T T T T
 T F F T
 T F F T
 T F F T
 T F F T
 T F F T
 F F F T
