# Supplementary material for: Ammonia dimer: extremely fluxional but still hydrogen bonded
Source: Nat Commun. 2022 Mar 18;13:1470. doi: 10.1038/s41467-022-28862-z (PMC8933541; doi:10.1038/s41467-022-28862-z)
Supplement: Supplementary file 4 — Supplementary_Data_1.zip [file 41467_2022_28862_MOESM4_ESM.zip › SI/NH3.xyz]

 7        0.068811768879989       0.000000000000000       0.000874608128886
  1       -0.312561302139737      -0.826709231957063      -0.481312051599689
  1       -0.312561302139663       0.826709231953771      -0.481312051605477
  1       -0.330759531128473       0.000000000003338       0.950474694761087
  7       -0.044025412100349      -0.000000000004687       3.220549111757367
  1        0.937552225254312      -0.000000000066793       2.907654736340525
  1       -0.162991901492162      -0.826709231889480       3.823704455462934
  1       -0.162991901446398       0.826709232021383       3.823704455278319
 7        0.063447673799596       0.000000000000000       0.026649899909609
  1       -0.663464245106477      -0.000000000483167       0.756716068468696
  1       -0.108951926723942      -0.826709231713848      -0.563458371732775
  1       -0.108951927048025       0.826709232197015      -0.563458370961203
  7       -0.063447673695221      -0.000000000036986       3.191218459041897
  1        0.663464248070169       0.000000000048543       2.461152293329774
  1        0.108951925047681      -0.826709231722810       3.781326731243751
  1        0.108951924310696       0.826709232188052       3.781326730703651
