# Supplementary material for: Ammonia dimer: extremely fluxional but still hydrogen bonded
Source: Nat Commun. 2022 Mar 18;13:1470. doi: 10.1038/s41467-022-28862-z (PMC8933541; doi:10.1038/s41467-022-28862-z)
Supplement: Supplementary file 4 — Supplementary_Data_1.zip [file 41467_2022_28862_MOESM4_ESM.zip › SI/PES.f90]

module dimer
 
 implicit none

 real(8), parameter :: CONV_THRESH = 0.0d0!1.0d-14
 real(8), parameter :: h2kcal = 627.510d0
 integer, parameter :: CR_geo = 1, CR_arith = 2
 integer, private, parameter :: CR_ALPHA=CR_ARITH, CR_BETA=CR_ARITH, CR_LIN=CR_ARITH, CR_CN=CR_GEO
 ! Combination rule indices (geometric, arithmetic)
 integer, parameter :: moltypeAB(2) = [1,2]
 integer, parameter :: MAX_POL_ITER = 15
 integer, parameter :: F_els = 1, F_pol = 2, F_vdw = 3, F_exp = 4
 logical, private, parameter :: DISABLE_DAMPING = .false.
 real(8), allocatable :: stcharge(:), pz(:)
 real(8), allocatable :: alpha(:), beta(:), delta1(:), deltap(:), deltan(:,:)
 real(8), allocatable :: a(:,:), C(:,:), A12(:)
 real(8), allocatable :: aMInter(:,:,:), aMIntra(:,:,:)
 real(8), allocatable :: chargeIntra(:,:,:,:,:), CnIntra(:,:,:,:,:)
 real(8), allocatable :: interDist0(:)
 integer, private :: comModeExp, comModeLin
 integer :: oPoly, nDisp, cStart, npterm, ndterm, OPMInter, OPMIntra
 integer, private :: nparm
 logical :: incPol, incElsDmp, incPolDmp, incCore, flexAsym
 real(8), parameter :: PI = 2.0d0*dacos(0.0d0)
 real(8), parameter :: d2rad = PI/180.0d0 
 ! Indices into grid array. Must be initialized after reading in dimer file.
 integer, parameter :: C_rcom = 1, &
       C_betaA = 2, C_gammaA = 3, C_alphaB = 4, C_betaB = 5, C_gammaB = 6 
 ! IDOF type indices (angular, linear, chiral, bond angle)
 integer, parameter :: MC_ANG = 1, MC_LIN = 2, MC_CHI = 3, MC_BND = 4
 real(8), parameter :: a0 = 0.529177249d0
 real(8), parameter :: bohr2A = a0
 real(8), parameter :: A2bohr = 1/a0
 ! PES component indices
 integer, parameter :: n_FF_comp = 4
 ! Atom following type indices (planar, bond)
 integer, parameter :: AF_PLANE = 1, AF_BOND = 2
 integer, parameter :: MAX_NSITE = 201, MAX_NIDOF = 30 
 integer, parameter :: maxbond = 8
 character(1), parameter :: monlabelU(2) = ['A','B']
 character(1), parameter :: monlabelL(2) = ['a','b']
 
 integer :: nsite(2), nsitemax, nstype, natom(2), nsptype
 integer :: molchar(2) ! total molecule charges
 real(8) :: molsize(2) ! greatest magnitude of atom position vector for given monomer
 real(8) :: IP(2), DM(2), molPZ(2), molmass(2) ! total ionization potential, dipole moment, polarizability, mass
 logical :: homog ! set to true iff monomers are identical
 integer :: stype(2,MAX_NSITE) ! site type by site
 integer :: sanum(2,MAX_NSITE) ! anum by site
 integer, allocatable :: typeMap(:,:) ! Map from pairs of site types to site pair types
 integer, allocatable :: typeMapInv(:,:) ! Map from site pair types to pairs of site types
 real(8), allocatable :: sit0(:,:,:) ! Reference geometry
 real(8), allocatable :: sitOA(:,:,:) ! Reference geometry with updated OA sites (for optimized OA site locations)
 integer, allocatable :: bonds(:,:,:) ! unused
 integer, allocatable :: stcount(:,:) ! Number of each site type in each monomer
 character(5), allocatable :: alabel(:,:)
 integer, allocatable :: guideType(:,:) ! site types for initial guiding potential
 integer, allocatable :: stanum(:) ! anum by site type    0 = OA
 logical, allocatable :: incInter(:,:) ! Which site types include which PES components 
 
 real(8), allocatable :: rAB0(:,:,:) ! Monomer site-site distances in base geometry
 
 real(8) :: sit(2,MAX_NSITE,3) ! General buffer to hold working atom coordinates
 
 ! EPSILON MECTRIC VARIABLES
 integer, allocatable :: epsSitePairs(:,:) ! List of site pairs needed for epsilon_mn calculations
 integer, allocatable :: epsNumPairsOfType(:) ! Length of each sublist in the epsSitePairs array
 integer :: epsNumPairTypes, epsNumPairs
 
 ! INTERNAL DEGREE OF FREEDOM VARIABLES
 integer :: nmc(2), nmcmax ! total numbers of monomer coordinates (aka IDOFs)
 integer :: nmcPhys(2), nmcOptim(2) ! numbers of physical IDOFs and optimized OA site IDOFs
 integer :: nmcgroupPhys(2), nmcgroupOptim(2) ! Numbers of IDOF groups (used to constain OA site optimization)
 logical :: rigid
 integer, allocatable :: mcvect(:,:,:) ! Pairs or triples of site indices defining axis of IDOFs
 integer, allocatable :: mcset(:,:,:) ! Sets of site indices defining what is included in IDOFs
 integer, allocatable :: nmcset(:,:) ! Sizes of sets in mcset
 integer, allocatable :: mctype(:,:) ! type of IDOFs
 integer, allocatable :: mcgroup(:,:) ! group of IDOF. IDOFs in the same group move together with a fixed ratio
 real(8), allocatable :: mcfact(:,:) ! IDOF unit multiplier, for groups with multiple IDOFs
 real(8), allocatable :: mcmin(:,:), mcmax(:,:) ! Manually specified IDOF limits
 
 ! ATOM FOLLOWING VARIABLES
 integer :: natfol(2) ! Number of atom following groups
 integer :: aftype(2,MAX_NSITE) ! Atom following group types
 integer :: nafdep(2,MAX_NSITE) ! Number of site dependencies for each atom following group (for AF_PLANE this = 3)
 integer :: afsite(2,MAX_NSITE) ! OA site index for each atom following group
 integer :: afdepIndex(2,MAX_NSITE,5) ! Atom dependency indices for each atom following group
 real(8) :: afdepAmt(2,MAX_NSITE,5)
 real(8) :: afOffset(2,MAX_NSITE) 
 
contains
  
  ! Reads in the main input file and initializes dimer data
  ! If this subrouine is called without providing an input file, then
  !    sit, nsite, stype, and sanum must first be initialized
  subroutine read_dimer(input_file)
    implicit none
    character(*), intent(in), optional :: input_file
    character(1000) :: cbuf
    real(8) :: rbuf(3), mass, val
    integer :: i, j, k
    
    ! Read input file
    if (present(input_file)) then
       open(unit=101,file=trim(input_file),status='old')
       do i = 1,2
          read(101,*) nsite(i), nmcPhys(i), nmcOptim(i), natfol(i), molchar(i), IP(i), DM(i), molPZ(i)
          nmc(i) = nmcPhys(i) + nmcOptim(i)
       enddo
    endif
    
    nsitemax = max(nsite(1), nsite(2))
    nmcmax = max(nmc(1), nmc(2))
    allocate(alabel(2,nsitemax))
    allocate(sit0(2,nsitemax,3))
    allocate(sitOA(2,nsitemax,3))
    allocate(guideType(2,nsitemax))
    allocate(bonds(2,nsitemax,0:maxbond))
    allocate(mcvect(2,nmcmax,3))
    allocate(mcset(2,nmcmax,nsitemax))
    allocate(nmcset(2,nmcmax))
    allocate(mctype(2,nmcmax))
    allocate(mcgroup(2,nmcmax))
    allocate(mcfact(2,nmcmax))
    allocate(mcmin(2,nmcmax))
    allocate(mcmax(2,nmcmax))
    
    sit0(1:2,1:nsitemax,1:3) = sit(1:2,1:nsitemax,1:3)
    sitOA(1:2,1:nsitemax,1:3) = sit(1:2,1:nsitemax,1:3)
    nstype = 0
    natom(:) = 0
    mcgroup(:,:) = 0
    mcfact(:,:) = 1.0d0
    do i = 1,2
       
       ! Read sites
       bonds(i,:,:) = 0
       do j = 1, nsite(i)
          if (present(input_file)) then
             read(101,*) alabel(i,j),(sit0(i,j,k),k=1,3), &
                  sanum(i,j),stype(i,j),guideType(i,j)
             
             sit(i,j,1:3) = sit0(i,j,1:3)
             sitOA(i,j,1:3) = sit0(i,j,1:3)
             
             alabel(i,j) = to_upper(alabel(i,j))
             do k = 1,j-1
                if (alabel(i,j) == alabel(i,k)) then
                   write(*,*) 'Error: duplicate site label:',alabel(i,j)
                   stop
                endif
             enddo             
          endif
          
          nstype = max(nstype, stype(i,j))
          
          if (sanum(i,j) > 0) natom(i) = natom(i) + 1
          
          do k = 1, maxbond
             if(bonds(i,j,k).ne.0) bonds(i,j,0) = bonds(i,j,0) + 1
          end do
       enddo
       
       ! Read IDOFs
       if (present(input_file)) then
          do j = 1,nmc(i)
             read(101,*) mctype(i,j), mcvect(i,j,1:3), nmcset(i,j), mcgroup(i,j), &
                  mcfact(i,j), mcmin(i,j), mcmax(i,j)
             if (nmcset(i,j) > 0) read(101,*) mcset(i,j,1:nmcset(i,j))
          enddo
       endif
       
       ! Read atom following stuff
       if (present(input_file)) then
          do j = 1,natfol(i)
             read(101,*) aftype(i,j), nafdep(i,j), afsite(i,j)
             read(101,*) afdepIndex(i,j,1:nafdep(i,j))
             if (sanum(i,afsite(i,j)) /= 0) then
                write(*,*) 'ERROR: atom-following site is not an off-atomic site:', alabel(i,j)
                stop
             endif
             do k = 1,nafdep(i,j)
                if (sanum(i,afdepIndex(i,j,k)) == 0) then
                   write(*,*) 'ERROR: atom-following dependency is not an atom'
                   stop
                endif
             enddo
          enddo
       endif
       
    enddo
    
    rigid = nmcPhys(1) == 0 .and. nmcPhys(2) == 0
    
    allocate(incInter(nstype,n_FF_comp))
    incInter(:,:) = .true.
    
    if (present(input_file)) then
       do i = 1,nstype
          read(101,*) incInter(i,1:n_FF_comp)
       enddo
       
       close(101)
    endif
    
    ! Done reading input file, now initialize some more stuff
    do i = 1,2
       nmcgroupPhys(i) = 0
       do j = 1,nmcPhys(i)
          nmcgroupPhys(i) = max(nmcgroupPhys(i), mcgroup(i,j))
       enddo
       
       nmcgroupOptim(i) = 0
       do j = nmcPhys(i)+1,nmc(i)
          nmcgroupOptim(i) = max(nmcgroupOptim(i), mcgroup(i,j))
          do k = 1,nmcset(i,j)
             if (sanum(i,mcset(i,j,k)) /= 0) then
                write(*,*) 'ERROR: A physical atom was selected for off-atomic site optimization'
                stop
             endif
          enddo
       enddo
    enddo
    
    
    homog = nsite(1) == nsite(2)
    if (homog) then
       do i = 1,nsite(1)
          homog = homog .and. stype(1,i) == stype(2,i)
       enddo
    endif
    
    allocate(stanum(nstype))
    stanum(:) = -1
    do i = 1,2
       do j = 1,nsite(i)
          if (stanum(stype(i,j)) == -1) then
             stanum(stype(i,j)) = sanum(i,j)
          elseif (stanum(stype(i,j)) /= sanum(i,j)) then
             write(*,*) 'ERROR: Conflicting atom types'
             stop
          endif
       enddo
    enddo
    
    allocate(stcount(2,nstype))
    stcount(:,:) = 0
    do i = 1,2
       do j = 1,nsite(i)
          stcount(i,stype(i,j)) = stcount(i,stype(i,j)) + 1
       enddo
    enddo
    
    nsptype = nstype*(nstype + 1)/2
    allocate( typeMap(nstype,nstype) )
    allocate( typeMapInv(nsptype,2) )
    
    typeMap(:,:) = 0
    typeMapInv(:,:) = 0
    nsptype = 0
    do i = 1,nstype
       do j = i,nstype
          nsptype = nsptype + 1
          typeMap(i,j) = nsptype
          typeMap(j,i) = nsptype
          typeMapInv(nsptype,1) = i
          typeMapInv(nsptype,2) = j
       enddo
    enddo
    
    
    call init_atomfollow()
    
    
  end subroutine read_dimer

    ! This is called by read_dimer after the necessary variables are read in
  subroutine init_atomfollow
    ! Variables for AF_PLANE
    real(8) :: normal(3), projection(3)
    real(8) :: planeCoors(2,3)
    real(8) :: sitPlane(3,2), projPlane(2), mat(2,2)
    ! Variables for AF_BOND
    real(8) :: dist1, dist2
    
    integer :: i, j, k, l
    
    do i = 1,2
       do j = 1,natfol(i)
          afdepAmt(i,j,:) = 0.0d0
          afOffset(i,j) = 0.0d0
          
          if (aftype(i,j) == AF_PLANE) then
             normal = planeNormal(i, afdepIndex(i,j,1), afdepIndex(i,j,2), afdepIndex(i,j,3))
             
             ! Distance from OA site to the plane
             afOffset(i,j) = dot_product(sit(i,afsite(i,j),:) - sit(i,afdepIndex(i,j,1),:), normal)
             
             ! Projection of OA site onto the plane
             projection = sit(i,afsite(i,j),:) - afOffset(i,j)*normal
             
             ! Coordinate system in the plane
             do k = 1,2
                planeCoors(k,:) = sit(i,afdepIndex(i,j,k+1),:) - sit(i,afdepIndex(i,j,1),:)
                planeCoors(k,:) = planeCoors(k,:)/norm2(planeCoors(k,:))
             enddo
             
             ! Express all 4 vectors in the planar coordinate system
             do k = 1,2
                do l = 1,3
                   sitPlane(l,k) = dot_product(sit(i,afdepIndex(i,j,l),:), planeCoors(k,:))
                enddo
                projPlane(k) = dot_product(projection(:), planeCoors(k,:))
             enddo
             
             ! Find the location of the projection as a linear sum of the three
             ! atom coordinates
             do k = 1,2
                do l = 1,2
                   mat(k,l) = sitPlane(l,k) - sitPlane(3,k)
                enddo
             enddo
             afdepAmt(i,j,1:2) = matmul(matinv2(mat), [projPlane(1)-sitPlane(3,1), projPlane(2)-sitPlane(3,2)])
             afdepAmt(i,j,3) = 1 - afdepAmt(i,j,1) - afdepAmt(i,j,2)
             
          elseif (aftype(i,j) == AF_BOND) then
             
             ! Set distance along bond using only the ratio of distances in the
             ! reference geometry
             dist1 = cdist(i,afsite(i,j),i,afdepIndex(i,j,1))
             dist2 = cdist(i,afsite(i,j),i,afdepIndex(i,j,2))
             afDepAmt(i,j,1) = dist1/(dist1 + dist2)
             afDepAmt(i,j,2) = dist2/(dist1 + dist2)
             
          endif
          
       enddo
    enddo

  end subroutine init_atomfollow

   ! Performs a direct calculation of the inverse of a 2Ã—2 matrix.
  function matinv2(A) result(B)
    real(8), intent(in) :: A(2,2)
    real(8) :: B(2,2)
    real(8) :: detinv
    
    ! Calculate the inverse determinant of the matrix
    detinv = A(1,1)*A(2,2) - A(1,2)*A(2,1)
    detinv = 1/detinv
    
    ! Calculate the inverse of the matrix
    B(1,1) = +detinv * A(2,2)
    B(2,1) = -detinv * A(2,1)
    B(1,2) = -detinv * A(1,2)
    B(2,2) = +detinv * A(1,1)
  end function matinv2

  
   ! Gives the normal vector to the plane defined by the three sites
 function planeNormal(imon, isit1, isit2, isit3)
   real(8) :: planeNormal(3)
   integer, intent(in) :: imon, isit1, isit2, isit3
   real(8) :: vect12(3), vect23(3)
   
   vect12 = sit(imon,isit2,1:3) - sit(imon,isit1,1:3)
   vect23 = sit(imon,isit3,1:3) - sit(imon,isit2,1:3)
   planeNormal(1) = vect12(2)*vect23(3) - vect12(3)*vect23(2)
   planeNormal(2) = vect12(3)*vect23(1) - vect12(1)*vect23(3)
   planeNormal(3) = vect12(1)*vect23(2) - vect12(2)*vect23(1)
   planeNormal(1:3) = planeNormal(1:3)/norm2(planeNormal(1:3))
 end function planeNormal
  
  ! Returns cartesian distance between sites
 function cDist(mon1, at1, mon2, at2)
   real(8) :: cDist
   integer :: mon1, at1, mon2, at2
   
   cDist = sqrt( (sit(mon1,at1,1) - sit(mon2,at2,1))**2 + &
        (sit(mon1,at1,2) - sit(mon2,at2,2))**2 + &
        (sit(mon1,at1,3) - (sit(mon2,at2,3)))**2 )
 end function cDist

   function to_upper(strIn) result(strOut)
    ! Adapted from http://www.star.le.ac.uk/~cgp/fortran.html (25 May 2012)
    ! Original author: Clive Page    
    implicit none
    character(len=*), intent(in) :: strIn
    character(len=len(strIn)) :: strOut
    integer :: i,j
    
    do i = 1, len(strIn)
       j = iachar(strIn(i:i))
       if (j>= iachar("a") .and. j<=iachar("z") ) then
          strOut(i:i) = achar(iachar(strIn(i:i))-32)
       else
          strOut(i:i) = strIn(i:i)
       end if
    end do
  end function to_upper

    ! Position OA sites according to atom-following rules
  subroutine atomFollow()
    integer :: i, j, k
    real(8) :: p(3), normal(3)
    
    do i = 1,2
       do j = 1,natfol(i)
          
          if (aftype(i,j) == AF_PLANE) then
             p(:) = 0.0d0
             do k = 1,nafdep(i,j)
                p(:) = p(:) + afdepAmt(i,j,k)*sit(i,afdepIndex(i,j,k),:)
             enddo
             normal = planeNormal(i, afdepIndex(i,j,1), afdepIndex(i,j,2), afdepIndex(i,j,3))
             sit(i,afsite(i,j),:) = p(:) + normal(:)*afOffset(i,j)
          elseif (aftype(i,j) == AF_BOND) then
             p(:) = 0.0d0
             do k = 1,nafdep(i,j)
                p(:) = p(:) + afdepAmt(i,j,k)*sit(i,afdepIndex(i,j,k),:)
             enddo
             sit(i,afsite(i,j),:) = p(:)
          endif
          
       enddo
    enddo
       
  end subroutine atomFollow

    ! Update sit by transforming sitOA according to the given coordinates
  ! If monomer coordinates are not provided, they are assumed to be zero
  ! If shift direction is not provided, it is assumed to be in +z direction
  subroutine moveDimer(RCOM, betaA, gammaA, alphaB, betaB, gammaB, mc, shiftIn)
    real(8), intent(in) :: RCOM, betaA, gammaA, alphaB, betaB, gammaB
    real(8), intent(in), optional :: mc(:,:)
    real(8), intent(in), optional :: shiftIn(3)
    real(8) :: p(3), q(3), v(4), u3(3,3), u4(4,4)
    real(8) :: shift(3), normal(3)
    integer :: i, j, k
    
    if (present(shiftIn)) then
       shift = shiftIn
    else
       shift = [0.0d0, 0.0d0, 1.0d0]
    endif
    
    do i = 1,2
       do j = 1,nsite(i)
          sit(i,j,:) = sitOA(i,j,:)
       enddo
    enddo
    
    if (present(mc)) then
       
       ! Move atoms according to IDOFs
       do i = 1,2
          do j = 1,nmc(i)
             
             if (abs(mc(i,j)) > 1.0d-20) then
                
                if (mctype(i,j) == MC_CHI) then
                   ! Chiral IDOF
                   if (mc(i,j) > 0.0d0) then
                      do k = 1,nsite(i)
                         sit(i,k,:) = -sit(i,k,:)
                      enddo
                   endif
                else
                   if (mctype(i,j) == MC_BND) then
                      ! Bond angle IDOF type uses plane of 3 sites
                      p(:) = sit(i,mcvect(i,j,2),:)
                      q(:) = planeNormal(i, mcvect(i,j,1), mcvect(i,j,2), mcvect(i,j,3))
                   else
                      ! LIN, ANG IDOF types specify axis directly
                      p(:) = sit(i,mcvect(i,j,1),:)
                      q(:) = sit(i,mcvect(i,j,2),1:3) - sit(i,mcvect(i,j,1),1:3)
                      q(:) = q(:)/sqrt(q(1)**2 + q(2)**2 + q(3)**2)
                   endif
                   
                   if (mctype(i,j) == MC_ANG .or. mctype(i,j) == MC_BND) then
                      ! Rotational IDOF
                      call rotmat2(p, q, mc(i,j), u4)
                      do k = 1,nmcset(i,j)
                         v(1:3) = sit(i,mcset(i,j,k),:)
                         v(4) = 1.0d0
                         v(:) = matmul(u4, v)
                         sit(i,mcset(i,j,k),:) = v(1:3)
                      enddo
                   elseif (mctype(i,j) == MC_LIN) then
                      ! Linear IDOF
                      do k = 1,nmcset(i,j)
                         sit(i,mcset(i,j,k),:) = sit(i,mcset(i,j,k),:) + mc(i,j)*q(:)
                      enddo
                   endif
                endif
                
             endif
             
          enddo
       enddo ! end IDOFs
       
       ! Move OA sites according to atom following rules
       call atomFollow()
       
    endif
    
    call rotmat(0.0d0, betaA, gammaA, u3)
    do i = 1,nsite(1)
       sit(1,i,:) = matmul(u3, sit(1,i,:))
    enddo
    
    call rotmat(alphaB, betaB, gammaB, u3)
    do i = 1,nsite(2)
       sit(2,i,:) = matmul(u3, sit(2,i,:))
       sit(2,i,:) = sit(2,i,:) + RCOM*shift(:)
    enddo
    
  end subroutine moveDimer

   ! Construct the rotation matrix coresponding to
  ! the ZYZ Euler angles ad,bd,gd (in radians).
  subroutine rotmat(ad,bd,gd,u)
    real(8), intent(in) :: ad, bd, gd
    real(8), intent(out) :: u(3,3)
    real(8) :: sad, sbd, sgd, cad, cbd, cgd
    
    sad = dsin(ad)
    sbd = dsin(bd)
    sgd = dsin(gd)
    cad = dcos(ad)
    cbd = dcos(bd)
    cgd = dcos(gd)
    u(1,1) = cad*cbd*cgd - sad*sgd
    u(1,2) = -cad*cbd*sgd - sad*cgd
    u(1,3) = cad*sbd
    u(2,1) = sad*cbd*cgd + cad*sgd
    u(2,2) = -sad*cbd*sgd + cad*cgd
    u(2,3) = sad*sbd
    u(3,1) = -sbd*cgd
    u(3,2) = sbd*sgd
    u(3,3) = cbd
    return
  end subroutine rotmat


    ! Construct matrix for rotation of a point about the line passing through p
  ! in the direction of unit vector q by an angle theta. Result is in
  ! homogeneous coordinates.
  subroutine rotmat2(p, q, theta, u)
    real(8), intent(out) :: u(4,4)
    real(8), intent(in) :: p(3), q(3), theta
    real(8) :: ct, st
    
    ct = cos(theta)
    st = sin(theta)
    u(1,1) = q(1)**2 + (q(2)**2 + q(3)**2)*ct
    u(1,2) = q(1)*q(2)*(1.0d0 - ct) - q(3)*st
    u(1,3) = q(1)*q(3)*(1.0d0 - ct) + q(2)*st
    u(1,4) = (p(1)*(q(2)**2 + q(3)**2) - q(1)*(p(2)*q(2) + p(3)*q(3)))*(1.0d0 - ct) + (p(2)*q(3) - p(3)*q(2))*st
    u(2,1) = q(1)*q(2)*(1.0d0 - ct) + q(3)*st
    u(2,2) = q(2)**2 + (q(1)**2 + q(3)**2)*ct
    u(2,3) = q(2)*q(3)*(1.0d0 - ct) - q(1)*st
    u(2,4) = (p(2)*(q(1)**2 + q(3)**2) - q(2)*(p(1)*q(1) + p(3)*q(3)))*(1.0d0 - ct) + (p(3)*q(1) - p(1)*q(3))*st
    u(3,1) = q(1)*q(3)*(1.0d0 - ct) - q(2)*st
    u(3,2) = q(2)*q(3)*(1.0d0 - ct) + q(1)*st
    u(3,3) = q(3)**2 + (q(1)**2 + q(2)**2)*ct
    u(3,4) = (p(3)*(q(1)**2 + q(2)**2) - q(3)*(p(1)*q(1) + p(2)*q(2)))*(1.0d0 - ct) + (p(1)*q(2) - p(2)*q(1))*st
    u(4,1) = 0.0d0
    u(4,2) = 0.0d0
    u(4,3) = 0.0d0
    u(4,4) = 1.0d0
  end subroutine rotmat2

  ! Read in PES information from given file
! Ignores redundant info already read from dimer file
subroutine read_fit_gen(filename)
  
  character(*), intent(in) :: filename
  
  integer :: i, j
  integer :: ncol, index, index2, index3, index4, nParmPerSpt
  integer :: stype1, stype2, stype3, stype4, sptype, sptype2
  integer :: nsptype_in, nOACoor, nline
  real(8) :: val, rBuf(100)
  real(8) :: OACoor(2,MAX_NIDOF)
  character(1000) :: line
  
  if (allocated(stcharge)) then
     deallocate(stcharge,pz)
     deallocate(alpha,beta,delta1,deltap,deltan,C,a,A12)
  endif
  if (allocated(aMInter)) deallocate(aMInter)
  if (allocated(aMIntra)) deallocate(aMIntra)
  
  open(100,file=filename,status='old')
  
  read(100,*) oPoly, nDisp, cStart, OPMInter, OPMIntra
  read(100,'(A)') line
  
  do i = 1,2
     read(100,'(A)') line
  enddo
  
  OACoor(:,:) = 0.0d0
  read(100,*) nOACoor
  do i = 1,nOACoor
     read(100,*) index, index2, val
     OACoor(index,index2) = val
  enddo
  
  allocate( stcharge(nstype), pz(nstype) )
  
  incElsDmp = .false.
  incPol = .false.
  incPolDmp = .false.
  incCore = .false.
  do i = 1,nstype
     read(100,*) rBuf(1),rBuf(2)
     stcharge(i) = rBuf(1)
     pz(i) = rBuf(2)
     if (pz(i) > 1.0d-20) incPol = .true.
  enddo
  
  read(100,*) nsptype_in
  
  allocate( alpha(nsptype), beta(nsptype), delta1(nsptype), deltap(nsptype) )
  allocate( deltan(nsptype,nDisp), C(nsptype,nDisp) )
  allocate( a(oPoly,nsptype) )
  allocate( A12(nsptype) )
  
  nParmPerSpt = 1 + 1 + oPoly + nDisp + 1 + 1 + nDisp
  if (incPol) nParmPerSpt = nParmPerSpt + 1
  
  do i = 1,nsptype_in
     read(100,*) stype1, stype2, rBuf(1:nParmPerSpt)
     sptype = typeMap(stype1,stype2)
     
     index = 1
     beta(sptype) = rBuf(index)*bohr2A
     index = index + 1
     alpha(sptype) = rBuf(index)
     index = index + 1
     do j = 1,oPoly
        a(j,sptype) = rBuf(index)*bohr2A**j
        index = index + 1
     end do
     do j = 1,nDisp
        C(sptype,j) = rBuf(index)*A2bohr**(cstart + 2*(j-1))
        index = index + 1
     enddo
     A12(sptype) = rBuf(index)*A2bohr**12
     !write(*,*) rBuf(index)
     !A12(sptype) = 10*A12(sptype)
     if (abs(A12(sptype)) > 1.0d-10) incCore = .true.
     index = index + 1
     delta1(sptype) = rBuf(index)*bohr2A
     if (delta1(sptype) < 1.0d3) incElsDmp = .true.
     index = index + 1
     do j = 1,nDisp
        deltan(sptype,j) = rBuf(index)*bohr2A
        index = index + 1
     enddo
     if (incPol) then
        deltap(sptype) = rBuf(index)*bohr2A
        if (deltap(sptype) < 1.0d3) incPolDmp = .true.
        index = index + 1
     endif
  enddo
  
  if (DISABLE_DAMPING) then
     write(*,*) 'WARNING: Damping is disabled in mod_ff_gen.f90'
     delta1(:) = 1.0d10
     deltan(:,:) = 1.0d10
     deltap(:) = 1.0d10
  endif
  
  allocate( interDist0(nsptype) )
  interDist0(:) = 0.0d0
  read(100,*,END=1001) nline
  do i = 1,nline
     read(100,*) stype1, stype2, rbuf(1)
     interDist0(typeMap(stype1,stype2)) = rbuf(1)*A2bohr
  enddo
  
  allocate( aMInter(OPMInter,nsptype,nsptype) )
  aMInter(:,:,:) = 0.0d0
  allocate( aMIntra(OPMIntra,nsptype,nsptype) )
  aMIntra(:,:,:) = 0.0d0
  read(100,*,END=1001) nline
  do i = 1,nline
     read(100,*) stype1, stype2, stype3, stype4, rbuf(1:OPMInter+OPMIntra)
     sptype = typeMap(stype1,stype2)
     sptype2 = typeMap(stype3,stype4)
     if (OPMInter > 0) aMInter(1:OPMInter,sptype,sptype2) = rbuf(1:OPMInter)
     if (OPMIntra > 0) aMIntra(1:OPMIntra,sptype,sptype2) = rbuf(OPMInter+1:OPMInter+OPMIntra)
  enddo
  
  flexAsym = .false.
  ndterm = 0
  read(100,*,END=1001) npterm, nline
  if (nline > 0) then
     flexAsym = .true.
     allocate( chargeIntra(2,nsitemax,nsitemax,nsitemax,npterm) )
     chargeIntra(:,:,:,:,:) = 0.0d0
     do i = 1,nline
        read(100,*) index, index2, index3, index4, rbuf(1:npterm)
        do j = 1,npterm
           chargeIntra(index,index2,index3,index4,j) = rbuf(j)*bohr2A**j
        enddo
     enddo
  endif
  read(100,*,END=1001) nline
  if (nline > 0) then
     flexAsym = .true.
     ndterm = 1
     allocate( CnIntra(2,nsitemax,nsitemax,nsitemax,nDisp) )
     CnIntra(:,:,:,:,:) = 0.0d0
     do i = 1,nline
        read(100,*) index, index2, index3, index4, rbuf(1:nDisp)
        do j = 1,nDisp
           CnIntra(index,index2,index3,index4,j) = rbuf(j)*bohr2A*A2bohr**(cstart + 2*(j-1))
        enddo
     enddo
  endif
1001 continue
  
  close(100)
end subroutine read_fit_gen

  ! Evaluate energy components
function energy_ff_gen(moltypeIn)
  
  real(8) :: energy_ff_gen(n_FF_comp)
  integer, intent(in), optional :: moltypeIn(2)
  integer :: mt(2), sp(2), sptype
  real(8) :: enerij(n_FF_comp), rAB(nsitemax,nsitemax), rABIntra(2,nsitemax,nsitemax)
  integer :: i, j, k
  
  if (present(moltypeIn)) then
     mt = moltypeIn
  else
     mt = moltypeAB
  endif
  
  do i = 1,nsite(mt(1))
     do j = 1,nsite(mt(2))
        rAB(i,j) = sqrt( &
             (sit(1,i,1) - sit(2,j,1))**2 + &
             (sit(1,i,2) - sit(2,j,2))**2 + &
             (sit(1,i,3) - sit(2,j,3))**2)
     enddo
  enddo
  if (OPMIntra > 0 .or. OPMInter > 0 .or. flexAsym) then
     !rABIntra(:,:,:) = 0.0d0
     do i = 1,2
        do j = 1,nsite(mt(i))
           do k = j,nsite(mt(i))
              sptype = typeMap(stype(mt(i),j),stype(mt(i),k))
              rABIntra(i,j,k) = sqrt( &
                   (sit(i,j,1) - sit(i,k,1))**2 + &
                   (sit(i,j,2) - sit(i,k,2))**2 + &
                   (sit(i,j,3) - sit(i,k,3))**2) - interDist0(sptype)!rAB0(mt(i),j,k)
              rABIntra(i,k,j) = rABIntra(i,j,k)
           enddo
        enddo
     enddo
  endif
  
  ! Evaluate 2-body potential
  energy_ff_gen(:) = 0.0d0
  do i = 1,nsite(mt(1))
     do j = 1,nsite(mt(2))
        sp = [i,j]
        sptype = typeMap(stype(mt(1),i),stype(mt(2),j))
        enerij = energy_ff_gen_ij(sptype, rAB(i,j), mt, sp, rAB, rABIntra)
        do k = 1,n_FF_comp
           energy_ff_gen(k) = energy_ff_gen(k) + enerij(k)
        enddo
     enddo
  enddo
  
  ! Evaluate many-body potential
  if (incPol) energy_ff_gen(F_pol) = polEnergy(sit, 2, mt, MAX_POL_ITER, stcharge, pz, delta1, deltap)
end function energy_ff_gen

  ! Evaluate contribution of given site-pair type at distance r of two-body
  ! potential
! The optional arguments are required only in the case that flexible fit is used
function energy_ff_gen_ij(sptype, r, mt, sp, rmat, rmatIntra)
  
  real(8) :: energy_ff_gen_ij(n_FF_comp)
  integer, intent(in) :: sptype
  real(8), intent(in) :: r
  real(8), intent(in), optional :: rmat(:,:), rmatIntra(:,:,:)
  integer, intent(in), optional :: mt(2), sp(2)
  real(8) :: Eexp, Evdw, Epol, Eels
  real(8) :: sum, rPow, rInv, rInv2, scharge(2), Cval, sCval(2)
  integer :: imon, sit1, sit2, sptype2, monstype(2)
  integer :: i, j, k
  
  Eexp = 0.0d0
  Evdw = 0.0d0
  Eels = 0.0d0
  
  rInv = 1.0d0/r
  rInv2 = rInv*rInv
  
  do imon = 1,2
     if (present(mt)) then
        monstype(imon) = stype(mt(imon),sp(imon))
     else
        monstype(imon) = typeMapInv(sptype,imon)
     endif
  enddo
  
  ! Compute electrostatic energy
  do imon = 1,2
     scharge(imon) = stcharge(monstype(imon))
     if (npterm > 0) then
        ! Loop only over atoms because fit_asymp is only fitting to atomic intra
        ! site-site distances
        do i = 1,natom(mt(imon))
           do j = i+1,natom(mt(imon))
              rPow = 1.0d0
              do k = 1,npterm
                 rPow = rPow*rmatIntra(imon,i,j)
                 scharge(imon) = scharge(imon) + chargeIntra(mt(imon),sp(imon),i,j,k)*rPow
              enddo
           enddo
        enddo
     endif
  enddo
  Eels = Eels + TT(1, delta1(sptype), r)*scharge(1)*scharge(2)*rInv*h2kcal
  
  ! Compute short-range energy
  Eexp = Eexp + A12(sptype)*rInv2**6
  if (beta(sptype) > 0.0d0) then
     sum = 1.0d0
     
     rPow = 1.0d0
     do i = 1,oPoly
        rPow = rPow*r
        sum = sum + rPow*a(i,sptype)
     enddo
     
     if (OPMInter > 0 .or. OPMIntra > 0) then
        do imon = 1,2
           do j = 1,nsite(mt(imon))
              if (j /= sp(imon)) then
                 
                 if (OPMInter > 0) then
                    if (imon == 1) then
                       sit1 = j
                       sit2 = sp(2)
                    else
                       sit1 = sp(1)
                       sit2 = j
                    endif
                    sptype2 = typeMap(stype(mt(1),sit1),stype(mt(2),sit2))
                    rPow = 1.0d0
                    do k = 1,OPMInter
                       rPow = rPow*rmat(sit1,sit2)
                       sum = sum + rPow*aMInter(k,sptype,sptype2)
                    enddo
                 endif
                 
                 if (OPMIntra > 0) then
                    sptype2 = typeMap(stype(mt(imon),sp(imon)),stype(mt(imon),j))
                    rPow = 1.0d0
                    do k = 1,OPMIntra
                       rPow = rPow*rmatIntra(imon,sp(imon),j)
                       sum = sum + rPow*aMIntra(k,sptype,sptype2)
                    enddo
                 endif
                 
              endif
           enddo
        enddo
     endif
     
     Eexp = Eexp + sum*exp(alpha(sptype) - beta(sptype)*r)
  endif
  
  ! Compute ind+disp energy
  rPow = rInv2**((cStart - 2)/2)
  do i = 1,nDisp
     rPow = rPow*rInv2
     if (ndterm > 0) then
        do imon = 1,2
           sCval(imon) = C(typeMap(monstype(imon),monstype(imon)),i)
           ! Loop only over atoms because fit_asymp is only fitting to atomic
           ! intra site-site distances 
           do j = 1,natom(mt(imon))
              do k = j+1,natom(mt(imon))
                 sCval(imon) = sCval(imon) + CnIntra(mt(imon),sp(imon),j,k,i)*rmatIntra(imon,j,k)
              enddo
           enddo
        enddo
        Cval = combine(sCval(1), sCval(2), CR_CN)
     else
        Cval = C(sptype,i)
     endif
     Evdw = Evdw - TT(cStart + 2*(i-1), deltan(sptype,i), r)*Cval*rPow
  enddo
  
  energy_ff_gen_ij(F_exp) = Eexp
  energy_ff_gen_ij(F_els) = Eels
  energy_ff_gen_ij(F_vdw) = Evdw
  energy_ff_gen_ij(F_pol) = 0.0d0
  return
end function energy_ff_gen_ij

    ! Tang-Toennies damping funciton
  real(8) function TT(n, delta, r)
    integer, intent(in) :: n
    real(8), intent(in) :: delta, r
    
    real(8) :: rScaled, sum, fact, rtoi
    integer :: i
    
    rScaled = r*delta
    rtoi = 1.0
    fact = 1.0
    sum = 1.0
    do i = 1,n
       fact = fact*i
       rtoi = rtoi*rScaled
       sum = sum + rtoi/fact
    end do
    
    TT = 1.0 - exp(-rScaled)*sum
  end function TT
  
    ! Parameter combination rules
  real(8) function combine(val1, val2, rule)
    real(8), intent(in) :: val1, val2
    integer, intent(in) :: rule
    
    combine = 0.0d0
    select case(rule)
    case(CR_geo)
       if (val1 > 0.0d0 .and. val2 > 0.0d0) then
          combine = sqrt(val1*val2)
       else
          combine = 0.0d0
       endif
    case(CR_arith)
       combine = 0.5d0*(val1 + val2)
    end select
  end function combine

    ! Calculate polarization energy for given configuration
  ! site: 3-index array of site coordinates. 1st index is monomer, 2nd is site,
  ! 3rd is xyz
  ! nmol: number of nomoners in the configuration
  ! moltype: array of length nmol, each value is 1 or 2, specifying the nomomer
  ! type A or B
  ! niter : maximum number of iterations
  ! charge and pz: arrays of partial charges and polarizabilities of site types
  ! delta1 and deltap (optional): arrays of damping parameters of site pair
  ! types
  ! cryscutoff (optional): cutoff radius for crystal
  ! crysvect (optional): set of 3 crystal translational symmetry vectors
  real(8) function polEnergy(site, nmol, moltype, nIter, charge, pz, delta1, deltap, cryscutoff, crysvect)
    
    real(8), intent(in) :: site(:,:,:)
    integer, intent(in) :: nmol
    integer, intent(in) :: moltype(nmol)
    integer, intent(in) :: niter
    real(8), intent(in) :: charge(:), pz(:)
    real(8), intent(in), optional :: delta1(:), deltap(:)
    real(8), intent(in), optional :: cryscutoff, crysvect(3,3)
    logical :: crys
    real(8) :: T(nmol,nsitemax,nmol,nsitemax,3,3)
    real(8) :: Efield(nmol,nsitemax,3), fieldij(3)
    real(8) :: mu(nmol,nsitemax,3), muNext(nmol,nsitemax,3)
    real(8) :: rVect(3), r
    real(8) :: val, iterChange, diff(3), pz1, pz2, norm, dampFact
    real(8) :: crystrans(3), crystransNorm, crysrad
    integer :: st1, st2, sptype
    integer :: imon1, imon2, icrys1, icrys2, icrys3
    integer :: cryslim1, cryslim2, cryslim3
    integer :: i, j, k, l, m, n
    
    crys = present(cryscutoff)
    if (crys) then
       cryslim1 = int(cryscutoff/norm2(crysvect(1,:)))
       cryslim2 = int(cryscutoff/norm2(crysvect(2,:)))
       cryslim3 = int(cryscutoff/norm2(crysvect(3,:)))
       crysrad = cryscutoff
    else
       cryslim1 = 0
       cryslim2 = 0
       cryslim3 = 0
       crysrad = 0.0d0
    endif
    
    ! Compute E field and dipole tensor
    ! In non-crys case, the outer loops are not necessary
    crystransNorm = 0.0d0
    Efield(:,:,:) = 0.0d0
    do icrys1 = -cryslim1,cryslim1
       do icrys2 = -cryslim2,cryslim2
          do icrys3 = -cryslim3,cryslim3
             if (crys) then
                crystrans(:) = crysvect(1,:)*icrys1 + crysvect(2,:)*icrys2 + crysvect(3,:)*icrys3
                crystransNorm = norm2(crystrans)
             endif
             if (.not. crys .or. crystransNorm <= crysrad) then ! If unit cell is within crystal cutoff
                
                do i = 1,nmol
                   do j = 1,nsite(moltype(i))
                      do k = 1,nmol
                         
                         ! Compute E field and dipole tensor at monomer i from
                         ! monomer k (and k <- i in non-crys case)
                         if ((.not. crys .and. k < i) .or. &
                              (crys .and. (k /= i .or. icrys1 /= 0 .or. icrys2 /= 0 .or. icrys3 /= 0))) then
                            
                            do l = 1,nsite(moltype(k))
                               st1 = stype(moltype(i),j)
                               st2 = stype(moltype(k),l)
                               sptype = typeMap(st1,st2)
                               
                               rVect = site(i,j,:) - site(k,l,:)
                               if (crys) rVect(:) = rVect(:) - crystrans(:)
                               r = norm2(rVect)
                               
                               ! Calculate E field due to point charges
                               if (present(delta1)) then
                                  dampFact = TT(1, delta1(sptype), r)
                               else
                                  dampFact = 1.0d0
                               endif
                               fieldij = rVect(:)*dampFact/r**3
                               Efield(i,j,:) = Efield(i,j,:) + fieldij*charge(st2)
                               if (.not. crys) Efield(k,l,:) = Efield(k,l,:) - fieldij*charge(st1)
                               
                               ! Calculate dipole tensor
                               if (pz(st1) > 1.0d-20 .and. pz(st2) > 1.0d-20) then
                                  if (present(deltap)) then
                                     dampFact = TT(3, deltap(sptype), r)
                                  else
                                     dampFact = 1.0d0
                                  endif
                                  do m = 1,3
                                     do n = 1,m
                                        val = 3.0d0*dampFact*rVect(m)*rVect(n)/r**5
                                        if (m == n) then
                                           val = val - dampFact/r**3
                                        endif
                                        T(i,j,k,l,m,n) = val
                                        T(i,j,k,l,n,m) = val
                                     enddo
                                  enddo
                                  if (.not. crys) T(k,l,i,j,:,:) = T(i,j,k,l,:,:)
                               endif
                               
                            enddo
                            
                         endif
                      enddo
                   enddo
                enddo
                
             endif ! End if unit cell is within crystal cutoff
          enddo
       enddo
    enddo
    
    ! Solve for induced dipoles iteratively
    mu(:,:,:) = 0.0d0
    do i = 1,niter
       iterChange = 0.0d0
       
       do imon1 = 1,nmol
          do imon2 = 1,nmol
             if (imon1 /= imon2) then
                
                do j = 1,nsite(moltype(imon1))
                   st1 = stype(moltype(imon1),j)
                   if (pz(st1) > 1.0d-20) then
                      muNext(imon1,j,:) = Efield(imon1,j,:)
                      do k = 1,nsite(moltype(imon2))
                         st2 = stype(moltype(imon2),k)
                         if (pz(st2) > 1.0d-20) then
                            muNext(imon1,j,:) = muNext(imon1,j,:) + &
                                 matmul(T(imon1,j,imon2,k,:,:), mu(imon2,k,:))
                         endif
                      enddo
                      
                      muNext(imon1,j,:) = muNext(imon1,j,:)*pz(st1)
                      diff = muNext(imon1,j,:) - mu(imon1,j,:)
                      iterChange = iterChange + dot_product(diff, diff)
                      mu(imon1,j,:) = muNext(imon1,j,:)
                   endif
                enddo
                
             endif
          enddo
       enddo
       
       if (iterChange < nsitemax*CONV_THRESH) exit
    end do
    
    ! Compute interaction energy
    polEnergy = 0.0
    do i = 1,nmol
       do j = 1,nsite(moltype(i))
          polEnergy = polEnergy - 0.5d0*dot_product(Efield(i,j,:), mu(i,j,:))
       end do
    end do
    polEnergy = polEnergy*h2kcal
    
  end function polEnergy

    ! Counts the number of lines in a file, returns 0 if file does not exist
  function nLines(filename)
    implicit none
    character(*) :: filename
    integer :: nLines
    
    integer, parameter :: nLinesUnit = 100
    
    nLines = 0
    open(nLinesUnit, file = filename, status = 'old', ERR=10)
    
    do
       read(nLinesUnit, *, END=10)
       nLines = nLines + 1
    end do
    
10  close(nLinesUnit)
  end function nLines

end module dimer 

program eval_pes
 use dimer
 implicit none
  
  integer:: i, j, i0, atom, ngrid
  character(100):: input_file, mode, args(10), name
  real(8):: gpoint(6), energy_ff_comp(n_FF_comp)

  do i = 1,2
     call getarg(i, args(i))
  enddo 

  read (args(1),*) name
  read (args(2),*) mode
 
  input_file=trim(name)//'.input_long'  
  call read_dimer(input_file)

  call read_fit_gen('fit_inter.dat') 
  if (mode=='xyz') then
    ngrid = nlines(trim(name)//'.xyz')
    open(unit=100, file=trim(name)//'.xyz')
   do i0 = 1, ngrid/8
     do i = 1, 2 
       do j = 1, natom(i)
         read(100,*) atom, sit(i,j,:)
         sit(i,j,:) = sit(i,j,:)*A2bohr
        enddo
     enddo
     call atomFollow()  
   
   !do i = 1,2
   !   do j = 1,nsite(i)
   !      write(*,'(I3,A,3F15.10)') &
   !           sanum(i,j),' ',sit(i,j,1:3)*bohr2A
   !   enddo
   !enddo 
 
     energy_ff_comp = energy_ff_gen() 
     write(*,'(A,I5,A,F15.10,A)') 'point', i0, ' E_int=', &
      energy_ff_comp(1) + energy_ff_comp(2) + energy_ff_comp(3) + energy_ff_comp(4), ' [kcal/mol]'
   enddo
   close(100)

 else
   ngrid = nlines(trim(name)//'.Euler')
   open(unit=100, file=trim(name)//'.Euler') 
   do i =1,ngrid
     read(100,*) gpoint

    gpoint(C_rcom) = gpoint(C_rcom)*A2bohr
    gpoint(C_betaA:C_gammaB) = gpoint(C_betaA:C_gammaB)*d2rad
    call moveDimer(gpoint(C_rcom), gpoint(C_betaA), gpoint(C_gammaA), &
            gpoint(C_alphaB), gpoint(C_betaB), gpoint(C_gammaB)) 
   !do i = 1,2
   !   do j = 1,nsite(i)
   !      write(*,'(I3,A,3F15.10)') &
   !           sanum(i,j),' ',sit(i,j,1:3)*bohr2A
   !   enddo
   !enddo

    energy_ff_comp = energy_ff_gen()
    write(*,'(A,I5,A,F15.10,A)') 'point', i, ' E_int=', &
     energy_ff_comp(1) + energy_ff_comp(2) + energy_ff_comp(3) + energy_ff_comp(4), ' [kcal/mol]' 
   enddo
   close(100)
 endif
end program
