# Supplementary material for: Ammonia dimer: extremely fluxional but still hydrogen bonded
Source: Nat Commun. 2022 Mar 18;13:1470. doi: 10.1038/s41467-022-28862-z (PMC8933541; doi:10.1038/s41467-022-28862-z)
Supplement: Supplementary file 4 — Supplementary_Data_1.zip [file 41467_2022_28862_MOESM4_ESM.zip › SI/READ.ME]

Program PES calculates interaction energies of dimers using the
potential energy surfaces developed by autoPES.  If input is in the xyz
form, the dimer coordinates can be in arbitrary except that each monomer
coordinates have to agree with reference monomer coordinates.  If input
it in R/Euler form, the monomer geometries will be taken from the file
NH3.input_long.  For R/Euler convention used, see autoPES papers.  In
brief, the Euler angles of each monomer (alpha,beta,gamma) are in ZYZ
convention (rotations about space-fixed axes).  COM of monomer A is
placed at (0,0,0) and that of B at (0,0,R).  The angle alpha_A is always
zero and is not included in the input.  Monomer's orientation with all
three Euler angles equal to zero is the reference geometry of a monomer.
In the case of the NH3 molecule, it corresponds to the C_3 axis along z
and one of the hydrogens in the xz plane.

List of files:
--------------

- READ.ME:        this file
- PES.f90:        fortran program source
- fit_inter.dat:  fit parameters
- NH3.input_long: reference monomers' geometries including positions of
                  off-atomic sites
- NH3.xyz:        example of user-supplied dimer coordinates in xyz
                  form, in Angstroms (note that monomer's internal coordinates
                  have to agree with those in NH3.input_long, but the
                  dimer can be arbitrarily oriented)
- NH3.Euler:      example of user-supplied dimer coordinates in R/Euler
                  form [Angstroms/degrees]
- fit_report.out: contains parameters in human readable form, minima
                  information, and grid points (this file is not used by
                  PES.f90)

Compilation:
------------
ifort -o PES PES.f90
or
gfortran -o PES PES.f90

Calculations of PES:
--------------------
-- R/Euler case (R/Euler parameters in file NH3.Euler):
./PES NH3 Euler
-- xyz case (xyz parameters in NH3.xyz):
./PES NH3 xyz

Examples (input data can be stacked and calculations will be performed for all sets):
---------
-- R/Euler case and the NH3.Euler file contains line: 
3.2734413377      89.2718010723     299.9999999998     180.0000000061     140.2273319630       0.0000000100
The output should be:
  E_int=  -3.2489782529071731       [kcal/mol] 

-- xyz case and NH3.Euler contains lines (comments staring with # not needed):
  7        0.068811768879989       0.000000000000000       0.000874608128886     # MONOMER A atom N
  1       -0.312561302139737      -0.826709231957063      -0.481312051599689     # MONOMER A atom H
  1       -0.312561302139663       0.826709231953771      -0.481312051605477     # MONOMER A atom H
  1       -0.330759531128473       0.000000000003338       0.950474694761087     # MONOMER A atom H
  7       -0.044025412100349      -0.000000000004687       3.220549111757367     # MONOMER B atom N
  1        0.937552225254312      -0.000000000066793       2.907654736340525     # MONOMER B atom H
  1       -0.162991901492162      -0.826709231889480       3.823704455462934     # MONOMER B atom H
  1       -0.162991901446398       0.826709232021383       3.823704455278319     # MONOMER B atom H
The output should be:
  E_int=  -3.2489782529071731       [kcal/mol]
